# Supplementary material for: Normal Treg homeostasis and suppressive function require both FOXP1 and FOXP4
Source: JCI Insight. 2025 Aug 12;10(18):e195981. doi: 10.1172/jci.insight.195981 (PMC12487849; doi:10.1172/jci.insight.195981)
Supplement: Supplemental table 1 [file jciinsight-10-195981-s123.xlsx]

## Sheet: Necroposy
Organ/Tissue	Cre+ (2mo)	cDKO (2mo)	Cre+ (6mo)	cDKO (6mo)
Heart	WNL	Minimal multifocal lymphoplasmacytic endomyocarditis	WNL	Minimal multifocal lymphoplasmacytic endomyocarditis
Skeletal Muscle	WNL	Severe multifocal lymphoplasmacytic and histiocytic myositis with myofiber atrophy, degeneration, and regeneration	WNL	Severe multifocal lymphoplasmacytic and histiocytic myositis with myofiber atrophy, degeneration, and regeneration
Tongue	WNL	Moderate multifocal lymphoplasmacytic and histiocytic myositis with myofiber degeneration and regeneration	WNL	Moderate multifocal lymphoplasmacytic and histiocytic myositis with myofiber degeneration and regeneration
Salivary Gland	WNL	Severe multifocal lymphoplasmacytic sialoadenitis with gland loss and degeneration	Moderate multifocal lymphocytic perivascular infiltrates	Severe multifocal lymphoplasmacytic sialoadenitis with gland loss and degeneration
Cervical LN	Mildly enlarged with reactive lymphoid follicular hyperplasia and subcapsular sinus histiocytosis	Severely enlarged with reactive lymphoid follicular hyperplasia, prominent germinal centers, and tingible body macrophages	WNL with mild subcapsular and medullary sinus histiocytosis	Severely enlarged with reactive lymphoid follicular hyperplasia, prominent germinal centers, and tingible body macrophages
Thymus	Mild bronchial-associated lymphoid (BALT) hyperplasia	Minimal multifocal eosinophilic macrophage pneumonia with multinucleated giant cells and intracellular crystals; Moderate BALT hyperplasia	WNL	Moderate regional depletion of cortical (T) cells and diffuse depletion of medullary (B) cells
Lung	Minimal multifocal lymphoplasmacytic portal infiltrates; minimal multifocal EMH	Moderate to severe multifocal lymphoplasmacytic portal infiltrates; Moderate pigment-laden Kupffer cells (hemosiderin, presumptive) with erythrophagocytosis; Moderate to severe EMH	Mild to moderate (focal) BALT hyperplasia	Minimal multifocal eosinophilic macrophage pneumonia with multinucleated giant cells and intracellular crystals; Moderate BALT hyperplasia
Liver	WNL	Severe white pulp hyperplasia (follicle and periarteriolar lymphoid sheaths) with tingible body macrophages and minimal germinal center depletion; Marked expansion of red pulp by extramedullary hematopoiesis (EMH)	Minimal to mild multifocal lymphoplasmacytic portal infiltrates; Mild EMM	Moderate to severe multifocal lymphoplasmacytic portal infiltrates; Moderate pigment-laden Kupffer cells (hemosiderin, presumptive) with erythrophagocytosis; Moderate to severe EMH
Spleen	WNL	Mild to moderate multifocal lymphoplasmacytic interstitial nephritis; Mild segmental tubular degeneration and regeneration with intratubular red to brown granular pigment (hemoglobinuric nephrosis, presumptive)	WNL	Severe white pulp hyperplasia (follicle and periarteriolar lymphoid sheaths) with tingible body macrophages and minimal germinal center depletion; Marked expansion of red pulp by extramedullary hematopoiesis (EMH)
Kidneys	WNL	WNL	Focal peripelvic lymphoid follicle formation	Mild to moderate multifocal lymphoplasmacytic interstitial nephritis; Mild segmental tubular degeneration and regeneration with intratubular red to brown granular pigment (hemoglobinuric nephrosis, presumptive)
Adrenal Glands	Mild focal chronic eosinophilic gastritis	Mild to moderate multifocal lymphoplasmacytic gastritis	WNL	WNL
Stomach	Numerous intraluminal trichomonads and filamentous bacteria	Mild multifocal chronic lymphoplasmacytic typhlitis with numerous intraluminal trichomonads and filamentous bacteria	WNL	Mild to moderate multifocal lymphoplasmacytic gastritis
Cecum	Mild multifocal chronic lymphoplasmacytic enteritis	Moderate to severe multifocal chronic lymphoplasmacytic enteritis with crypt abscesses and loss, regional villous blunting and fusion	Mild multifocal lymphoplasmacytic typhlitis with numerous intraluminal trichomonads and filamentous bacteria	Mild multifocal chronic lymphoplasmacytic typhlitis with numerous intraluminal trichomonads and filamentous bacteria
Small Intestine	Numerous intraluminal trichomonads and filamentous bacteria	Moderate multifocal chronic lymphoplasmacytic colitis with marked intraluminal trichomonads and filamentous bacteria	Mild to moderate multifocal lymphoplasmacytic enteritis	Moderate to severe multifocal chronic lymphoplasmacytic enteritis with crypt abscesses and loss, regional villous blunting and fusion
Large Intestine	WNL	Mild multifocal chronic lymphoplasmacytic pancreatitis with acinar loss	Mild multifocal lymphoplasmacytic colitis with numerous intraluminal trichomonads and filamentous bacteria	Moderate multifocal chronic lymphoplasmacytic colitis with marked intraluminal trichomonads and filamentous bacteria
Pancreas	Lymph nodes: Mildly enlarged and reactive lymphoid follicular hyperplasia with subcapsular sinus histiocytosis	Lymph nodes: Enlarged and reactive lymphoid follicular hyperplasia with moderate germinal center depletion; Moderate subcapsular and medullary sinus histiocytosis	WNL	Mild multifocal chronic lymphoplasmacytic pancreatitis with acinar loss
Mesentery	WNL	Mild multifocal lymphoplasmacytic vaginitis	Lymph nodes: WNL with mild subcapsular and medullary sinus histiocytosis	Lymph nodes: Enlarged and reactive lymphoid follicular hyperplasia with moderate germinal center depletion; Moderate subcapsular and medullary sinus histiocytosis
Female Reproductive Tract	WNL	Mild multifocal lymphoplasmacytic mural cystitis	Mild multifocal eosinophilic endometrial infiltrate	Mild multifocal lymphoplasmacytic vaginitis
Urinary Bladder	WNL	Skeletal muscle: Moderate lymphoplasmacytic and histiocytic interstitial myositis with myofiber atrophy and regeneration	WNL	Mild multifocal lymphoplasmacytic mural cystitis
Haired Skin	WNL	WNL	WNL	Skeletal muscle: Moderate lymphoplasmacytic and histiocytic interstitial myositis with myofiber atrophy and regeneration
Thyroid Glands	Mild increase in myeloid to erythroid ratio	Possible increased myeloid to erythroid ratio (increased myeloid and/or decreased erythroid)	WNL	WNL
Bone Marrow	WNL	Mild multifocal suppurative dermatitis and folliculitis with acanthosis, orthokeratotic hyperkeratosis, and intralesional bacterial cocci	WNL	Possible increased myeloid to erythroid ratio (increased myeloid and/or decreased erythroid)
Head, Cross Section	WNL	WNL	WNL	Mild multifocal suppurative dermatitis and folliculitis with acanthosis, orthokeratotic hyperkeratosis, and intralesional bacterial cocci
Spinal Cord	WNL	WNL	WNL	WNL
WNL: within normal limits	2 mice from each group were examined at the indicated time point.
EMH: extramedullary hematopoiesis
EMM: Extramedullary Myelopoiesis
