# Supplementary material for: Normal Treg homeostasis and suppressive function require both FOXP1 and FOXP4
Source: JCI Insight. 2025 Aug 12;10(18):e195981. doi: 10.1172/jci.insight.195981 (PMC12487849; doi:10.1172/jci.insight.195981)
Supplement: Supplemental table 2 [file jciinsight-10-195981-s124.xlsx]

## Sheet: DEG P<0.05
Symbol	Crepos	cDKO	log2FC	padj Val
0610010F05Rik	0.669703	1.18142	0.511717	0.00859456
0610043K17Rik	2.2681	0.401187	-1.86692	0.0362711
1110002L01Rik	1.69249	1.49926	-0.193237	0.00560191
1110032F04Rik	2.6067	1.25071	-1.35598	0.0431288
1190002N15Rik	2.99666	3.3596	0.36294	0.00516
1200014J11Rik	3.68966	3.44831	-0.241357	0.0272427
1500004A13Rik	2.9624	3.70905	0.746657	0.0417414
1500012F01Rik	6.10947	6.57536	0.465887	0.0237317
1600029O15Rik	0.04257	0.178473	0.135903	0.000354616
1700021K19Rik	2.53876	2.99114	0.45238	0.0351401
1700028E10Rik	1.76144	1.41315	-0.348293	0.0247718
1700028K03Rik	0.79502	1.2412	0.44618	0.0105553
1700040L02Rik	1.39568	0.275517	-1.12017	0.0144154
1700094J05Rik	0.33435	1.01356	0.679213	0.0495721
1700097N02Rik	1.87985	4.299	2.41915	0.0324348
1810026B05Rik	3.64616	3.1827	-0.46346	0.0050365
2010015L04Rik	2.10151	3.14448	1.04297	0.0208869
2010107G12Rik	0.256803	0	-0.256803	0.0432052
2010107G23Rik	1.00231	3.84293	2.84062	0.0374409
2010109I03Rik	1.49707	0.378777	-1.1183	0.0234872
2010204K13Rik	2.73254	1.02034	-1.7122	0.0453565
2310022A10Rik	3.28183	3.4765	0.194667	0.0114631
2410002F23Rik	4.32488	3.30313	-1.02175	0.0028472
2410016O06Rik	4.29556	4.94128	0.645723	0.0464628
2510009E07Rik	1.70951	0.813727	-0.895783	0.00820832
2610001J05Rik	2.53626	2.87662	0.34036	0.0168955
2610035D17Rik	4.1762	3.15675	-1.01945	0.000891926
2610507I01Rik	2.64718	1.46584	-1.18134	0.0312354
3000002C10Rik	1.22545	0.602227	-0.623227	0.0252077
4632415L05Rik	2.20338	1.70226	-0.501113	0.0442255
4833420G17Rik	5.24762	4.81101	-0.436613	0.00497529
4930414N06Rik	1.1711	1.48095	0.30985	0.0209371
4930417O13Rik	4.33652	3.53122	-0.8053	0.0334394
4930426L09Rik	1.08063	0.618343	-0.462283	0.030611
4930430F08Rik	0.950073	1.80416	0.85409	0.0148858
4930451G09Rik	1.15167	0.242427	-0.909243	0.0325291
4930479D17Rik	0.621193	0.24827	-0.372923	0.00182332
4930538K18Rik	0.613987	0.292147	-0.32184	0.0332786
4930564C03Rik	1.3747	0.205493	-1.16921	0.0243652
4933416M07Rik	1.71937	1.004	-0.715373	0.0352535
4933432I09Rik	0.65748	0.140313	-0.517167	0.00348152
5031439G07Rik	2.39294	1.78648	-0.606457	0.00510012
5430427O19Rik	0.5177	1.34283	0.825133	0.0278134
5730507C01Rik	0.06183	0.128313	0.0664833	0.0348781
5830415F09Rik	2.47778	1.56822	-0.90956	0.0174852
5830416I19Rik	2.58472	0.0711	-2.51362	0.00840632
5830444B04Rik	2.11276	4.23592	2.12316	0.00105534
6330403K07Rik	3.22291	5.96085	2.73795	0.00886348
6330408A02Rik	1.85847	1.59576	-0.26271	0.035393
6430571L13Rik	1.11547	0.50325	-0.612223	0.0294379
8430419L09Rik	2.76111	3.98965	1.22853	0.0491611
9130019P16Rik	0.174967	0.763817	0.58885	0.0307821
9130023H24Rik	1.32758	1.87917	0.551587	0.00190792
9330175E14Rik	3.37536	2.15843	-1.21693	0.00241531
9430020K01Rik	0.0137033	0.04164	0.0279367	0.0450821
9930111J21Rik1	4.4239	3.88899	-0.53491	0.0272579
A130010J15Rik	4.33514	3.69391	-0.641233	0.00921784
A230072C01Rik	1.80139	1.96946	0.168067	0.00585125
A730017L22Rik	1.95386	1.28385	-0.670007	0.0195218
A830010M20Rik	1.97372	1.55609	-0.41763	0.00188712
A830080D01Rik	3.59882	3.14558	-0.45324	0.0247457
A830082N09Rik	0.702967	0.749373	0.0464067	0.00816196
A930007I19Rik	0.21299	0.44329	0.2303	0.0128409
A930015D03Rik	3.77268	4.38628	0.613593	0.0157223
A930016O22Rik	0.562997	0.0995	-0.463497	0.0449857
A930019D19Rik	0.49483	1.14939	0.654557	0.0369144
AA465934	3.62014	6.43471	2.81457	0.021697
AI662270	4.34205	5.2009	0.85885	0.0148067
AU041133	1.64516	1.36565	-0.27951	0.044512
AV039307	1.2035	2.15537	0.951877	0.0108359
Aar2	3.5186	3.27958	-0.23902	0.0178853
Abca1	2.05297	0.86275	-1.19022	0.0214798
Abcb1b	2.01512	0.94785	-1.06727	0.0310233
Abcc1	4.00646	3.62698	-0.379483	0.0451499
Abcf3	4.74982	4.5638	-0.186013	0.0441361
Abhd17a	4.13949	4.52562	0.386127	0.0448839
Abi2	3.03703	4.05297	1.01594	0.013273
Acot11	2.03755	3.25355	1.216	0.0347737
Acot12	0.06077	0.587117	0.526347	0.0136855
Acot7	5.18098	6.5967	1.41572	0.019442
Acp5	6.5751	5.98357	-0.591523	0.041808
Acsbg1	4.063	5.725	1.662	0.0170399
Actn1	5.64931	2.90321	-2.7461	0.024053
Actr6	2.19583	3.02632	0.830497	0.029176
Acvr1	0.17454	0.899573	0.725033	0.00166416
Acvr1b	3.07926	1.96897	-1.11029	0.0055814
Acvr1c	0.506197	0.00774333	-0.498453	0.0168073
Acvr2a	1.66171	2.39231	0.730593	0.0124231
Acy1	2.15438	1.35087	-0.80351	0.0120291
Ada	3.59381	1.94774	-1.64607	0.015135
Adam15	1.78709	2.24524	0.458153	0.0466194
Adap2	0.70936	0.0425633	-0.666797	0.0295822
Adcy3	2.66962	3.76791	1.09828	0.046969
Add1	6.62447	5.96914	-0.65533	0.00853892
Adh1	1.71082	0	-1.71082	0.0146709
Adhfe1	0.229143	0.0616367	-0.167507	0.0120686
Adipoq	0	0.21798	0.21798	0.043433
Adrb2	3.29586	3.94958	0.653723	0.000367062
Aebp1	0.395177	0.103637	-0.29154	0.0205505
Aff3	5.7059	4.97549	-0.73041	0.0436002
Afg3l2	5.11238	4.77763	-0.33475	0.038616
Afp	1.34395	0	-1.34395	0.0355124
Agl	1.69163	0.684287	-1.00734	0.0227884
Ago1	4.37136	4.15176	-0.219607	0.0113508
Agtrap	2.81936	3.05891	0.239547	0.027456
Ahnak	6.36561	6.90621	0.5406	0.0377394
Aifm1	3.82424	3.37085	-0.45339	0.026886
Aim1	4.41329	4.97234	0.55905	0.0353258
Ak7	0.26109	0	-0.26109	0.047157
Akap13	7.40133	7.09424	-0.307087	0.0310985
Akap2	2.42799	1.65039	-0.7776	0.00648767
Akr1b10	3.17313	3.90625	0.733113	0.0387064
Aldh16a1	2.72382	3.23032	0.5065	0.048425
Aldh3a2	4.65504	4.54065	-0.114387	0.0195825
Aldh4a1	2.25589	1.75621	-0.49968	0.015726
Alkbh4	4.05731	3.7272	-0.330113	0.0363993
Alkbh5	3.72798	4.58719	0.859217	0.00849751
Alkbh6	5.28568	5.09464	-0.191047	0.0315756
Alms1	1.1908	2.30821	1.11741	0.0444623
Alpk2	0.03002	0.0868	0.05678	0.025121
Als2cl	3.17019	2.82013	-0.350057	0.0219545
Amd1	0.0413833	0.0392833	-0.0021	0.0497705
Amer1	2.52779	1.4576	-1.07019	0.0220993
Ammecr1	1.22886	1.99082	0.761963	0.0161606
Ammecr1l	3.98574	4.26821	0.28247	0.0463345
Ampd1	1.10171	0.18519	-0.916517	0.0446982
Amph	0.0744533	0.79207	0.717617	0.0106593
Anapc13	7.22621	6.80311	-0.423097	0.0326818
Angel1	2.02843	1.31452	-0.713913	0.00357406
Angptl1	2.44616	3.21283	0.766677	0.00670358
Ank	3.37595	4.02836	0.652407	0.000373958
Ankrd12	4.70877	4.40958	-0.29919	0.00979908
Ankrd13b	2.44845	1.47776	-0.970693	0.0393612
Ankrd13c	3.79569	4.20707	0.41138	0.0159708
Ankrd26	3.07628	2.44413	-0.63215	0.0432955
Ankrd39	1.98848	2.70262	0.714143	0.0247303
Ankrd50	2.20361	2.66999	0.466377	0.0239221
Ankrd55	2.86655	0.45581	-2.41074	0.0355444
Anxa4	2.41153	3.2246	0.813077	0.0289715
Ap2b1	5.05113	5.25064	0.199507	0.014518
Apbb2	0.95836	0.173223	-0.785137	0.00778461
Aplp2	4.32834	4.82536	0.497023	0.000793881
Apobec2	3.56328	0.801093	-2.76219	0.0373257
Appl2	2.30115	3.5566	1.25546	0.0486388
Aptx	2.48655	2.18529	-0.301253	0.0113857
Arap3	0.46633	1.56792	1.10159	0.013925
Arhgap11a	1.89142	2.86503	0.973613	0.0281684
Arhgap17	3.93656	4.12605	0.189487	0.0294528
Arhgap19	1.05056	1.96795	0.917393	0.00951777
Arhgap20	2.68687	0.732293	-1.95457	0.00775911
Arhgap20os	1.27477	0.29551	-0.979257	0.0143033
Arhgap27os3	4.71782	4.09747	-0.620357	0.0313156
Arhgap32	0.00782	0.161653	0.153833	0.0216833
Arhgef10	2.12758	1.3137	-0.813883	0.0234976
Arhgef28	0	0.463083	0.463083	0.0238713
Arhgef3	6.88966	6.1963	-0.693363	0.0236214
Arid3a	2.24924	2.85298	0.603743	0.0289216
Arl13b	2.11354	1.75387	-0.359673	0.0201947
Arl2bp	4.82794	5.15014	0.322203	0.025045
Arl4c	6.7457	6.15503	-0.590673	0.0345746
Arl5a	3.93003	5.23092	1.30089	0.0240461
Armc2	0.120413	0.38749	0.267077	0.0423184
Armcx2	1.87559	0.902277	-0.973313	0.0255382
Arntl	3.04936	3.94901	0.899647	0.0496272
Arntl2	0.0492867	1.52239	1.4731	0.00214439
Arrb2	6.27331	6.78799	0.514687	0.0158351
Arsb	3.21678	3.47417	0.257393	0.0155152
Art4	1.46035	0.730837	-0.72951	0.0208639
Art5	0.459753	0.132723	-0.32703	0.00307397
Asap1	4.92931	4.32167	-0.607643	0.00462202
Asb14	1.69402	2.14229	0.44827	0.0353345
Asf1b	1.5047	2.7506	1.2459	0.0285154
Aspm	0.63595	1.93707	1.30112	0.00432044
Asxl2	5.1596	5.6591	0.499493	0.0385546
Atad5	1.6104	2.21521	0.604807	0.0178057
Atf6	2.92709	3.43071	0.503623	0.00486981
Atp1b1	5.37135	3.16915	-2.2022	0.0143209
Atp2b4	3.60676	4.27547	0.66871	0.00274923
Atp6v0a1	2.31317	1.05877	-1.2544	0.000337384
Atp6v0d2	0.939263	2.67135	1.73208	0.0220423
Atp6v1b2	4.33533	4.50846	0.173123	0.0355004
Atpaf1	2.31158	1.99744	-0.31414	0.0033589
Atpif1	6.79917	7.30186	0.502693	0.00509017
Atrn	3.43961	3.0391	-0.400517	0.0114544
Atxn1	4.07815	5.09002	1.01186	0.0158718
Aurkb	1.06291	1.92646	0.863543	0.0135153
Aven	4.44534	3.27986	-1.16548	0.00597588
Avil	0.42657	0.229063	-0.197507	0.00431695
Azin1	2.99888	4.34807	1.34919	0.00952778
B3galt2	1.05779	1.7266	0.668813	0.000523439
B430306N03Rik	2.0179	0.44616	-1.57174	0.00911027
B4galnt4	2.19041	2.97613	0.785723	0.00154913
BC005561	1.96187	1.70697	-0.254903	0.0367809
BC051226	3.45618	2.50495	-0.951237	0.0197116
BC055324	1.04311	1.43955	0.396443	0.0192926
BC064078	2.70896	4.89979	2.19084	0.0231358
BC147527	4.0383	2.76138	-1.27692	8.62e-06
Bace2	0.0337733	1.71321	1.67944	0.0173397
Bach2	5.11122	3.04952	-2.06171	0.0108633
Bad	3.19839	4.08219	0.8838	0.010639
Baiap3	0.931027	1.85724	0.92621	0.0309901
Bak1	5.52806	6.09104	0.56298	0.0418402
Bambi-ps1	3.88729	0.69367	-3.19362	0.0152557
Bank1	1.32782	0.411153	-0.916667	0.0025422
Batf	6.86621	7.63744	0.771223	0.0379264
Bcl11a	0.61476	0.238977	-0.375783	0.0022916
Bcl2	7.87852	6.25415	-1.62437	0.0390135
Bcl2l15	0.292003	0.767813	0.47581	0.0300742
Bcl2l2	2.38307	1.88499	-0.49808	0.0348901
Bcl9	3.48703	2.19356	-1.29347	0.00309995
Bcorl1	2.82502	4.51809	1.69307	0.0184415
Begain	0.236847	0	-0.236847	0.0282742
Bhlhe40	4.02117	5.63464	1.61347	0.0201721
Birc6	5.68112	5.84692	0.165803	0.0380447
Blk	0.585273	0.136803	-0.44847	0.0471863
Blmh	4.642	4.9409	0.298893	0.0270008
Bloc1s4	2.08802	2.67048	0.582463	0.0173381
Bmp2k	3.55606	2.83702	-0.71904	0.00367955
Bmyc	7.11895	6.47776	-0.64119	0.0134877
Bpgm	4.44543	5.58511	1.13969	0.0138245
Brd9	4.54231	4.1162	-0.426113	0.00735863
Bri3bp	2.48776	1.54573	-0.94203	0.00364591
Brip1	0.466633	0.946643	0.48001	0.024085
Btbd16	1.21521	0.17215	-1.04306	0.00687307
Btg1	6.6284	7.67025	1.04185	0.021997
Btg2	5.9806	6.55508	0.57448	0.0371319
Bub1	0.160937	0.794143	0.633207	0.0402505
Bub1b	1.33217	2.5518	1.21963	0.0316963
Bzw2	5.66608	5.32924	-0.33684	0.0180921
C030006K11Rik	3.42246	2.57618	-0.84628	0.0178262
C030034L19Rik	2.13905	3.12151	0.982467	0.0216636
C030046E11Rik	3.24539	3.9592	0.713807	0.0285654
C1d	1.80329	2.16537	0.362087	0.0346783
C330007P06Rik	2.31071	2.59221	0.281503	0.0194854
C330018D20Rik	1.63605	2.00289	0.36684	0.029101
C530005A16Rik	1.4147	2.17706	0.762353	0.0371165
C920025E04Rik	3.08867	6.34465	3.25598	0.0130029
Cacnb2	0.02007	0.17945	0.15938	0.0413108
Calm1	6.6844	7.11246	0.42806	0.0257998
Calm3	5.89112	6.04411	0.152993	0.0432293
Calr	6.6029	7.05247	0.44957	0.00713147
Calr3	0.509823	0.0407567	-0.469067	0.0339115
Camk1	0.210603	0.56054	0.349937	0.0367895
Camk2b	1.15474	3.10874	1.954	0.0202072
Camk4	4.61993	4.2345	-0.38543	0.0334593
Camkk1	1.34095	0.47607	-0.86488	0.0128574
Cand2	3.2285	1.72552	-1.50298	0.00923336
Capg	6.10064	6.8726	0.771963	0.0401433
Capn11	0.819613	0	-0.819613	0.033096
Capn3	3.66483	1.58737	-2.07746	0.0220585
Capn5	1.10892	1.68416	0.575237	0.0270067
Car11	1.2142	0.230443	-0.98376	0.000744147
Car15	3.09725	2.20948	-0.887773	0.004848
Car7	0.49	0.175997	-0.314003	0.0379002
Carns1	2.87946	1.83472	-1.04474	0.00491766
Casc3	5.25809	4.99911	-0.258987	0.00772853
Casc4	1.94313	0.8962	-1.04693	0.0105347
Casc5	0.295083	0.997413	0.70233	0.0444613
Casp3	3.21577	4.19951	0.983747	0.0383874
Cass4	1.35004	2.81924	1.4692	0.00174302
Cast	6.18502	5.85569	-0.329323	0.0276092
Cat	5.86172	6.15684	0.295123	0.0314184
Cblb	6.09241	5.57592	-0.51649	0.0175337
Cbr1	5.53597	4.6566	-0.879373	0.00159935
Ccbl1	2.18414	1.61709	-0.567053	0.0166512
Ccdc107	4.94682	3.57991	-1.36691	0.0432603
Ccdc125	3.52455	3.87273	0.348177	0.0119061
Ccdc126	1.51984	1.0709	-0.448933	0.0308129
Ccdc141	0.339093	0.754677	0.415583	0.00611665
Ccdc146	0.036	0.156827	0.120827	0.0312936
Ccdc171	3.01432	2.61355	-0.40077	0.02877
Ccdc58	3.87655	3.30337	-0.573187	0.0131417
Ccdc59	4.32505	4.69465	0.369603	0.0268249
Ccdc64	4.22993	3.17236	-1.05757	0.00542727
Ccdc67	0.538427	1.59923	1.0608	0.0402272
Ccdc85b	1.79812	1.10431	-0.693807	0.0170149
Ccl25	2.04949	1.63787	-0.411623	0.036776
Ccnb1	0.735393	1.24295	0.507557	0.00360367
Ccnb2	2.39856	4.11227	1.7137	0.0373022
Ccne2	0.225167	0.82655	0.601383	0.0260274
Ccnj	2.86188	2.03219	-0.829693	0.0426138
Ccpg1	5.41806	5.95506	0.537	0.0101581
Ccr4	6.4787	7.50595	1.02725	0.0157398
Ccr5	1.23344	2.42489	1.19145	0.0265244
Ccr6	3.63514	2.61066	-1.02448	0.00845945
Ccr7	7.27213	4.30691	-2.96522	0.018432
Ccser2	4.86544	4.59823	-0.267213	0.036032
Cd101	3.01174	3.53067	0.51893	0.0256341
Cd160	2.83809	2.27192	-0.566167	0.0420019
Cd163l1	0.04028	0.355177	0.314897	0.0144544
Cd274	5.10298	5.68535	0.582373	0.026163
Cd2ap	3.976	2.92662	-1.04939	0.0147621
Cd300a	1.38141	0.47833	-0.903083	0.0435117
Cd4	8.54301	9.29473	0.751713	0.0084873
Cd80	1.32377	3.05351	1.72974	0.0402462
Cd9	3.97574	2.59853	-1.3772	0.0413656
Cd99l2	4.4251	3.82229	-0.60281	0.0291541
Cdc20	1.20301	1.94993	0.746917	0.0190318
Cdc25a	2.31174	2.63596	0.324227	0.00485131
Cdc25b	3.90205	5.32583	1.42378	0.000852375
Cdc40	5.42754	5.13357	-0.293973	0.0496371
Cdca3	0.852363	1.38893	0.536563	0.0275069
Cdca5	1.24152	2.0072	0.765673	0.0438724
Cdca8	2.54574	3.85756	1.31182	0.00359916
Cdh1	0.128717	0.44276	0.314043	0.0157489
Cdk6	4.97345	6.08011	1.10666	0.0340869
Cdkn1a	1.01437	2.52045	1.50608	0.0242364
Cdkn3	0.676217	2.31854	1.64232	0.0339492
Cebpg	4.13082	4.78618	0.65536	0.00911202
Cecr6	1.80276	0.447393	-1.35537	0.00224786
Celsr2	1.27224	0.502033	-0.770203	0.00165768
Cemip	0.01204	0.3115	0.29946	0.0118102
Cenpa	3.46484	4.85225	1.38742	0.0182677
Cenpb	2.71447	3.27139	0.556927	0.0212234
Cenpe	1.15565	1.85231	0.696657	0.0123395
Cenpn	0.39472	1.28727	0.89255	0.00703617
Cep164	3.09503	2.68878	-0.406247	0.0357234
Cep44	2.32193	2.88651	0.56458	0.0491002
Cep76	1.41661	2.18444	0.767833	0.0276572
Cep83	3.60815	4.53238	0.92423	0.0190245
Cep85	2.90655	3.43282	0.52627	0.0331534
Cfl1	9.04277	9.15593	0.11316	0.0404817
Chchd10	5.42623	3.77028	-1.65595	0.0151093
Chd2	6.40497	5.98544	-0.419537	0.0184486
Chd6	4.75012	4.09624	-0.653877	0.00642421
Chek1	0.2636	0.619833	0.356233	0.0133091
Chka	2.32304	3.14579	0.822747	0.00460328
Chml	1.02478	0.774873	-0.249903	0.0208984
Chp1	4.22149	4.88179	0.660303	0.00669524
Chrnb2	1.43302	0.785167	-0.64785	0.0118994
Chst14	2.21683	1.06846	-1.14837	0.0403584
Chsy1	3.44174	4.02903	0.58729	0.0389015
Cib2	0.573027	2.9069	2.33387	0.022844
Cirh1a	4.77452	4.43695	-0.337567	0.0475778
Cit	0.800947	1.35184	0.550893	0.0156621
Cited2	4.20766	5.07925	0.871587	0.0252938
Clasp1	3.76876	3.71033	-0.0584367	0.0205374
Clcf1	3.55134	2.74848	-0.802867	0.0255462
Clcn5	1.48176	1.60015	0.118383	0.024376
Clcn6	1.95178	1.62	-0.331777	0.0270079
Cldn15	0	0.111883	0.111883	0.0259961
Clip3	2.03539	3.13522	1.09983	0.00913173
Cln8	1.88	1.50775	-0.372247	0.00598072
Cmya5	1.22985	0.72958	-0.500273	0.015072
Cnksr3	2.61908	1.28371	-1.33537	0.0494979
Cnn3	2.49354	1.26529	-1.22826	0.0131065
Cnr2	2.60124	1.70285	-0.898387	0.0147016
Coch	0.412837	0.90593	0.493093	0.0102604
Coil	2.62672	2.75717	0.130453	0.0369784
Copa	5.7631	6.1462	0.383097	0.0248394
Coprs	0.370933	0.90687	0.535937	0.015929
Cops7b	3.46768	3.14968	-0.318	0.0428647
Coq2	3.89536	3.09809	-0.797267	0.0077785
Cox16	3.18209	3.4673	0.28521	0.0161931
Cox19	2.95168	3.55813	0.606453	0.0123853
Cox6c	7.39254	8.04392	0.651383	0.0322517
Cox7a2l	8.09103	7.78233	-0.3087	0.021171
Cox7c	8.28393	8.60337	0.319443	0.0318213
Cpeb2	1.84635	2.36964	0.52329	0.0267656
Cpm	3.73058	3.3126	-0.417983	0.0328518
Cpne7	1.0998	4.64362	3.54382	0.00540825
Cramp1l	3.95665	4.33067	0.37402	0.0381265
Creb3l4	0.168957	0.342527	0.17357	0.0364944
Creg2	0	0.45075	0.45075	0.00441759
Crlf3	6.03908	5.52732	-0.51176	0.0266154
Crmp1	2.39171	3.55427	1.16256	0.0286394
Cryl1	3.30172	2.33039	-0.971323	0.0159933
Csf2rb2	0.221437	0.08388	-0.137557	0.0208186
Csgalnact1	0.04938	1.12623	1.07685	0.0250371
Ctla4	7.6575	7.18413	-0.473373	0.0463449
Ctnna1	3.45118	3.85374	0.40256	0.00643164
Ctr9	3.53429	3.8367	0.30241	0.020712
Ctse	6.93218	8.3669	1.43472	0.015848
Ctsl	2.36375	1.28267	-1.08108	0.0142232
Cubn	0.16282	0.228433	0.0656133	0.0221097
Cul7	1.87758	1.15469	-0.72289	0.00659404
Cwc22	4.40632	4.02359	-0.38273	0.0057951
Cwc27	4.42404	3.55431	-0.869733	0.00859122
Cxcl10	3.95678	5.30178	1.345	0.0239637
Cxcr3	5.38666	7.38425	1.99759	0.0110135
Cxcr5	4.49883	3.45654	-1.04229	0.0237702
Cxcr6	2.86742	4.19907	1.33165	0.0250333
Cyb5b	4.49527	4.87569	0.380423	0.0202871
Cybrd1	1.32879	0.227157	-1.10163	0.0147923
Cyfip1	3.29192	3.97941	0.687493	0.0475967
Cyp20a1	2.33583	4.10878	1.77295	0.0362931
Cyp2s1	2.39195	4.5893	2.19735	0.0178171
Cyp4f18	0.0909067	0.631343	0.540437	0.0148155
Cysltr1	0.36174	1.81632	1.45458	0.0231249
Cysltr2	3.15299	4.48364	1.33064	0.0209205
Cyth3	4.88764	4.14165	-0.745983	0.000406333
D130017N08Rik	1.81962	0.421783	-1.39783	0.0149013
D19Bwg1357e	4.03859	3.51925	-0.519343	0.00254032
D430019H16Rik	1.07443	2.19211	1.11768	0.024212
D430020J02Rik	0.659943	1.21588	0.55594	0.0228658
D730005E14Rik	4.02555	3.02536	-1.00019	0.041804
D930015E06Rik	4.53189	4.11479	-0.417093	0.0169624
Dag1	3.79385	2.99934	-0.794513	0.0179336
Dancr	2.21424	1.39154	-0.8227	0.0491223
Dapk1	1.61825	0.534403	-1.08384	0.0156676
Dapl1	3.14653	1.02564	-2.12089	0.0155991
Dbp	2.75377	1.66552	-1.08825	0.0121631
Dck	3.86999	5.11609	1.2461	0.0431751
Dcp1b	3.74307	3.42522	-0.317857	0.00673985
Dctn3	6.12475	5.89359	-0.231163	0.0329763
Dctn6	6.90218	6.61518	-0.287007	0.0158938
Dcun1d4	2.71681	3.86805	1.15124	0.0259016
Ddhd1	3.65008	4.2186	0.56852	0.0240561
Ddi2	3.66764	3.98521	0.317567	0.0303715
Ddx19a	4.1743	4.5694	0.395097	0.0119418
Ddx47	6.47099	5.65639	-0.8146	0.0331784
Degs1	5.03158	5.41366	0.382083	0.030562
Dennd2d	4.45324	3.79042	-0.662817	0.0375689
Dennd4a	2.84669	3.67935	0.832663	0.0352589
Dennd4c	2.7458	3.51412	0.768313	0.00993806
Dexi	3.30553	4.44181	1.13628	0.00165273
Dgcr14	3.90271	3.59734	-0.305363	0.0287753
Dgkg	0.56013	0.106497	-0.453633	0.0272632
Dhcr7	4.65047	3.71135	-0.939123	0.0110111
Dhps	3.98667	3.77679	-0.209877	0.011821
Diap3	1.22218	2.10196	0.879777	0.0281047
Dicer1	4.51008	4.37333	-0.136753	0.0329678
Dip2c	1.41849	0.520153	-0.898337	0.0408386
Dis3l2	3.09649	2.8055	-0.290993	0.0109866
Dkk3	0.183807	0.918423	0.734617	0.00475209
Dmpk	0.529597	0.08982	-0.439777	0.0425592
Dnah7a	2.1594	0.901997	-1.2574	0.0301042
Dnaja4	2.79491	3.96808	1.17316	0.0190242
Dnajb2	3.66327	3.05367	-0.6096	0.00190363
Dnajc12	0.39051	1.91809	1.52758	0.0311156
Dnajc16	2.16701	1.95449	-0.212523	0.0427141
Dnm3	0.147783	0.0511333	-0.09665	0.0227294
Dok2	5.25693	5.63478	0.377853	0.0377904
Dos	3.98082	3.57641	-0.40441	0.042401
Dph7	2.5606	2.72808	0.167473	0.0077318
Drc1	1.99473	0.970093	-1.02464	0.0286816
Dst	4.07341	4.83466	0.76125	0.00451576
Dstyk	2.29018	1.48443	-0.805747	0.0321605
Dtl	0.543927	1.75589	1.21197	0.0449875
Dtnb	4.71198	4.33472	-0.37726	0.00937424
Dtx3l	5.34804	5.58658	0.23854	0.00670015
Dtx4	2.20712	1.47012	-0.737	0.0448653
Dusp3	0.261823	0.794077	0.532253	0.0369927
Dym	3.9168	4.39367	0.476867	0.0310134
Dync1li2	4.14042	3.89777	-0.24265	0.0267385
Dynll2	2.69775	3.37543	0.677683	0.035961
Dzip1	3.91842	2.89125	-1.02718	0.018065
E030024N20Rik	0.847537	1.66895	0.82141	0.0100407
E130215H24Rik	1.76194	0.811897	-0.950047	0.01403
E530011L22Rik	0.528047	1.37059	0.84254	0.0284828
Ebag9	5.79098	5.44001	-0.35097	0.0313237
Ebi3	3.93389	4.77197	0.838083	0.0387097
Ebp	4.35568	5.87989	1.52421	0.0115544
Ecel1	0	0.41926	0.41926	0.00641423
Eea1	3.55809	4.18969	0.631603	0.0222217
Efcab7	0.85055	1.88652	1.03597	0.033691
Efnb2	0.0531667	0.25689	0.203723	0.0421025
Egfl6	0	1.09017	1.09017	0.0281931
Egfr	0	0.564103	0.564103	0.00751143
Egln3	1.99906	3.12517	1.12611	0.0233625
Ehd1	2.26163	2.73149	0.469863	0.0118501
Ehmt2	4.17475	4.91404	0.739287	0.00716517
Eif2ak3	2.35823	3.38318	1.02495	0.00572882
Eif3h	7.91087	8.08928	0.17841	1.63e-05
Eif4e2	5.07667	5.56128	0.484607	0.0234012
Eif4e3	4.22178	5.64334	1.42156	0.000270389
Eif4enif1	5.17772	6.046	0.868273	0.00229391
Eif5a	7.69854	7.43783	-0.260717	0.0348051
Ell2	1.64908	2.73161	1.08253	0.0291563
Elmod2	1.43481	1.64137	0.20656	0.0331625
Elovl2	0.01067	1.16583	1.15516	0.0348947
Emd	5.54021	5.86932	0.32911	0.0320206
Emp1	0.66553	3.18429	2.51876	0.0182986
Enc1	1.88184	2.59277	0.710933	0.0377837
Endod1	3.66036	3.96916	0.308797	0.0109015
Enoph1	3.70451	3.23405	-0.470467	0.00510729
Enox2	2.33504	1.90774	-0.427303	0.0456296
Epas1	0.93345	2.02411	1.09066	0.00783269
Epb4.1	5.14322	5.91694	0.77372	0.0267453
Epb4.1l1	0.60374	0.13195	-0.47179	0.00819111
Epb4.1l4a	0.592563	3.09193	2.49937	0.00129518
Epcam	2.92908	3.98589	1.05681	0.011257
Epha1	1.55456	0.721467	-0.833097	0.0328711
Epha3	0.03434	1.36277	1.32843	0.0132132
Ephx1	6.20716	5.23848	-0.96868	0.00314234
Epsti1	5.69061	6.07732	0.386713	0.0287445
Erc1	3.27881	3.72989	0.451083	0.0268886
Ercc2	2.74324	2.55029	-0.19295	0.013892
Ercc3	4.63439	4.37623	-0.25816	0.02371
Ercc6l	1.17772	1.79493	0.61721	0.00878383
Ercc8	2.65452	2.24259	-0.41193	0.0138386
Eri3	3.31795	3.79666	0.478713	0.0222125
Esm1	0.0548967	4.3	4.2451	0.00576618
Espl1	0.102377	0.76401	0.661633	0.0414178
Esyt2	5.39791	5.84448	0.446563	0.0154134
Esyt3	0.36195	0.117173	-0.244777	0.00200943
Ets2	3.97763	3.28655	-0.69108	0.0222501
Etv4	0.603893	0.828683	0.22479	0.0278909
Evl	6.89151	6.24211	-0.649393	0.0342486
Exd1	0	0.325493	0.325493	0.0258917
Exoc1	4.80514	4.30072	-0.504427	0.00198357
Exph5	0.421257	0.0586833	-0.362573	0.0148882
Extl2	1.77911	1.17248	-0.606637	0.0454274
Extl3	4.65611	4.41813	-0.23798	0.0286378
Eya3	4.65073	4.38342	-0.267313	0.0405647
F2rl3	2.43042	2.99094	0.56052	0.0269912
F630111L10Rik	0.171923	0.0608933	-0.11103	0.0437732
F830016B08Rik	1.67855	2.99391	1.31536	0.0164439
F8a	1.01983	1.82514	0.80531	0.0264941
Fads6	0.88818	0.337433	-0.550747	0.0112859
Fam124b	2.96571	3.78966	0.823953	0.0231339
Fam129a	5.20249	6.07833	0.87584	0.0103773
Fam129b	0.579453	1.68098	1.10153	0.0399529
Fam132b	1.7776	1.31636	-0.461237	0.0387244
Fam135a	0.160483	1.34809	1.18761	0.0119475
Fam169b	5.31063	5.01476	-0.295873	0.000672707
Fam207a	3.35378	3.21719	-0.136587	0.0287913
Fam21	4.38545	4.53487	0.14942	0.0459777
Fam216a	2.85423	3.69585	0.84162	0.0162261
Fam219b	3.17968	3.53008	0.350403	0.0120758
Fam220a	3.07139	2.70913	-0.362263	0.00756496
Fam24a	0.21443	1.3398	1.12537	0.0452024
Fam46a	2.77929	3.7831	1.00381	0.00350732
Fam89a	3.59193	2.54808	-1.04385	0.0046394
Fbrsl1	2.8117	2.69336	-0.118333	0.015685
Fbxl12	5.06588	5.49413	0.42825	0.0333404
Fbxl2	1.0967	1.62411	0.527417	0.02284
Fbxl8	2.56593	3.02506	0.459127	0.00893915
Fbxo5	1.56523	2.03509	0.469863	0.00381778
Fbxw11	4.18045	4.40059	0.22014	0.01233
Fcrl1	2.49067	4.13005	1.63938	0.0326029
Fer1l5	0.358833	0.62133	0.262497	0.0339135
Fgd6	2.08608	2.61261	0.52653	0.00452501
Fgf23	0.05397	0.306533	0.252563	0.0423349
Fgfr1op2	5.5434	4.90409	-0.63931	0.0340416
Fgl2	2.59003	3.5855	0.995473	0.0231959
Fignl1	0.663167	1.77103	1.10786	0.0296013
Fkbp5	3.86903	5.39897	1.52994	0.000193453
Flnb	4.08699	5.04395	0.956967	0.0204925
Flot2	3.3207	2.83357	-0.48713	0.0487348
Flrt3	0	0.289363	0.289363	0.0135375
Fnbp1l	0.251413	0.976413	0.725	0.0396086
Fnbp4	5.06011	4.92074	-0.139363	0.00841101
Fndc8	0.23783	0.0365467	-0.201283	0.0358458
Fnta	5.78139	5.34782	-0.433567	0.0302866
Fntb	3.43241	2.19676	-1.23565	0.0374231
Focad	2.94052	2.5326	-0.407913	0.0375413
Fosl2	2.27043	3.55805	1.28762	0.0462089
Foxm1	1.79112	2.74012	0.949003	0.0155402
Foxn3	6.45843	5.65899	-0.79944	0.00887502
Foxo1	6.97873	6.26117	-0.717557	0.0015469
Foxo3	6.0049	5.16417	-0.84073	0.0213513
Foxp1	6.13443	4.74704	-1.38739	0.021227
Foxp4	3.5955	2.4903	-1.1052	0.00715194
Foxred2	2.17922	0.96059	-1.21863	0.00741303
Fryl	5.97155	6.73024	0.758697	0.0103586
Fsd1l	2.1766	1.14966	-1.02694	0.016657
Fus	6.364	5.31987	-1.04413	0.0292923
Fut7	2.02021	2.82129	0.80108	0.00105703
Fut8	2.87963	4.03832	1.15869	0.00397389
Fzd10	0.01654	0.384847	0.368307	0.0420769
G3bp1	4.86257	4.65968	-0.202893	0.0272118
Gaa	2.94591	1.96529	-0.98062	0.0464958
Gabpb2	5.50832	5.07442	-0.433903	0.013158
Gabrr2	3.30875	0.723687	-2.58506	0.00374749
Gadd45b	2.9212	3.63926	0.718067	0.00515804
Galk2	3.13527	3.58115	0.44588	0.0456322
Galr3	0.565657	2.32478	1.75913	0.0453737
Gan	3.16606	2.80349	-0.36257	0.00524961
Ganc	3.21205	2.79727	-0.414777	0.0020766
Gata1	2.94253	0.632243	-2.31029	0.00980264
Gatad2a	5.41379	5.53655	0.122767	0.00805572
Gatsl2	2.82704	2.25289	-0.574157	0.0201661
Gbp10	3.25286	4.54122	1.28836	0.00275818
Gbp11	0.779627	3.12332	2.34369	0.0246866
Gbp2b	1.94564	0.770813	-1.17482	0.0389915
Gbp6	4.51857	3.18144	-1.33713	0.0088111
Gbp7	5.32746	5.63565	0.308187	0.00231611
Gbp8	5.32255	3.16286	-2.15969	0.00584814
Gcc1	3.60489	4.07586	0.470967	0.0253343
Gcc2	2.92827	3.4446	0.516337	0.0481466
Gdap2	2.59726	3.17159	0.57433	0.0471719
Gemin7	4.17425	4.52241	0.348157	0.00222411
Gemin8	2.26754	3.06723	0.799687	0.0176792
Gfra1	0.0535067	2.80394	2.75043	0.00422309
Gga1	3.21667	2.7369	-0.479773	0.0448083
Gga3	4.10569	3.6211	-0.484593	0.0329457
Ggt5	0.44801	0.0788733	-0.369137	0.00758515
Gimap7	7.32528	8.24187	0.916587	0.0142132
Glt25d1	3.84982	3.01008	-0.839737	0.0241137
Gltscr1l	4.86708	4.62188	-0.2452	0.0465157
Glyctk	2.38277	1.53891	-0.843857	0.0412774
Gm10069	0.0728967	1.14949	1.0766	0.0405073
Gm10814	1.11376	0.41151	-0.702253	0.0368949
Gm11201	2.15853	1.67381	-0.484713	0.0364974
Gm12657	1.37704	1.93712	0.560087	0.0278873
Gm14057	0.569043	1.14843	0.579387	0.0220375
Gm14085	3.43752	0.270227	-3.1673	0.00228949
Gm14420	0.797857	0.49508	-0.302777	0.0188754
Gm15417	2.12326	1.17657	-0.946687	0.0272067
Gm15708	4.91967	2.89883	-2.02084	0.00872803
Gm15987	0.15962	3.40198	3.24236	0.00023736
Gm16039	1.04888	1.40033	0.35145	0.034958
Gm16523	1.58236	2.09534	0.512983	0.0218458
Gm16576	1.84833	1.18655	-0.661777	0.0449558
Gm19466	1.69515	2.38229	0.687143	0.0281896
Gm4841	1.791	3.24924	1.45824	0.00455208
Gm4925	0.19275	0.0588	-0.13395	0.0368531
Gm4951	1.03762	2.89217	1.85455	0.0031424
Gm5523	0.537633	0.22018	-0.317453	0.0321886
Gm5617	4.28516	4.78061	0.49545	0.00308358
Gm6034	0.274863	1.68113	1.40627	0.00750954
Gm6297	2.28633	1.15927	-1.12706	0.0264827
Gm6981	0.52746	0.135683	-0.391777	0.00360215
Gm7030	0.73936	1.43077	0.69141	0.016245
Gm8909	0.285073	3.77435	3.48927	0.0282309
Gm9199	2.34217	3.18197	0.8398	0.0280856
Gm9776	0.760307	0.33807	-0.422237	0.0126778
Gna13	5.59416	5.98779	0.39363	0.0385213
Gna15	3.16014	4.46453	1.30439	0.0147835
Gnao1	0.27034	0.550153	0.279813	0.0370599
Gnb2	4.18456	4.75238	0.567823	0.0205479
Gnl2	4.64818	3.98063	-0.667547	0.0433928
Gnptab	3.70079	3.30514	-0.395647	0.0223415
Gpc1	1.11049	1.76265	0.652163	0.0343058
Gpd2	3.03124	2.29633	-0.734913	0.00746088
Gphn	3.12204	3.47305	0.35101	0.0206781
Gpm6b	2.11727	5.37841	3.26114	0.00163057
Gpr146	3.89956	3.1705	-0.729057	0.0431859
Gpr155	2.4337	3.4336	0.999907	0.00303351
Gpr157	0.552617	0.111637	-0.44098	0.0199422
Gpr18	5.93951	4.32016	-1.61935	0.0232587
Gpr25	0.93807	2.88835	1.95028	0.0176124
Gpr52	2.02775	2.66112	0.63337	0.0418373
Gpr62	0.43857	0.03859	-0.39998	0.00207549
Gpr63	0	0.437057	0.437057	0.0337368
Gpr68	5.41508	6.78853	1.37345	0.00301636
Gpr83	5.90657	2.94626	-2.9603	0.0269865
Gprc5a	0.19531	0.851557	0.656247	0.0424181
Gprc5b	1.34201	0.37038	-0.971627	0.0114995
Gpx2-ps1	0.398993	2.42405	2.02505	0.0123806
Gramd1b	5.16375	5.598	0.43425	0.0448495
Grhl1	2.17421	3.50053	1.32632	0.0264475
Grina	5.08177	5.42891	0.347137	0.0324457
Gse1	4.17264	4.03376	-0.138883	0.0136132
Gsn	2.15031	1.67636	-0.473953	0.0175145
Gsta4	5.72767	2.48946	-3.23821	0.00473641
Gstm2	0.239427	1.159	0.919577	0.00840352
Gsto1	3.78145	1.80213	-1.97932	0.0343994
Gtf2h5	4.25621	4.03785	-0.218353	0.0245611
Gtf2i	5.68831	5.90985	0.22154	0.0422927
Gtf2ird1	1.46846	1.94676	0.478303	0.0303591
Gtse1	0.97131	1.80789	0.83658	0.0362724
Guca1b	1.72077	0	-1.72077	0.0164167
Gucd1	3.94512	3.50803	-0.437083	0.0131646
Gucy1a3	1.98774	0.61378	-1.37396	0.0163602
Gxylt1	3.70621	4.05529	0.349077	0.00459851
Gzmk	0.293593	3.0053	2.7117	0.0316081
H2-Aa	4.34609	4.12013	-0.225957	0.0175608
H2-Bl	0.119563	1.01179	0.892227	0.0396691
H2-D1	10.6333	11.9611	1.32785	0.00984
H2-DMa	4.79718	3.7469	-1.05028	0.0446447
H2-Eb1	2.10708	0.33086	-1.77622	0.0306364
H2-K1	11.8326	12.2135	0.380897	0.00202868
H2-K2	4.87956	6.02147	1.14191	0.0111386
H2-Oa	3.94282	3.69931	-0.243517	0.0395801
H2-Ob	3.93671	0.495543	-3.44117	0.000324332
H2-Q10	0.914373	5.81739	4.90301	0.0142243
H2-Q2	0.236927	3.16212	2.92519	0.0137692
H2-T10	4.27777	6.52403	2.24627	0.000713584
H2-T3	0	2.51872	2.51872	0.00768996
H2-T9	6.01035	6.4274	0.417053	0.0241251
H2afj	4.75325	4.21822	-0.535027	0.0490092
Habp4	3.1381	2.72518	-0.41292	0.0111429
Hapln1	0.0323867	1.05976	1.02737	0.034212
Haus3	3.63239	4.05488	0.422487	0.0369722
Hbp1	6.02537	5.60868	-0.416687	0.0255152
Hdac1	6.58185	6.43184	-0.15001	0.014607
Hdac9	1.78723	0.895393	-0.891837	0.0366047
Hdgf	5.2469	5.81735	0.570453	0.0182226
Heatr9	0.190463	0.621433	0.43097	0.0123247
Heca	5.40698	4.97414	-0.432843	0.0124778
Hells	1.22402	2.03653	0.812507	0.0309497
Helz	5.30646	5.65472	0.34826	0.0277073
Hfe	1.10058	0.169807	-0.930777	0.0371968
Hgs	3.5226	3.77186	0.249267	0.0434716
Hint1	6.70261	7.28065	0.57804	0.0253095
Hip1	1.34676	2.2191	0.872337	0.0280512
Hip1r	3.07375	3.78506	0.71131	0.0449094
Hipk2	5.71227	6.81996	1.10769	0.0355051
Hist1h2bf	3.80416	4.29559	0.491427	0.0236847
Hivep1	4.91228	4.22985	-0.682427	0.0303931
Hmg20a	5.58282	5.06195	-0.520877	0.0355871
Hmgb2	4.09255	4.91389	0.821347	0.0482982
Hnrnpa3	4.64574	3.94953	-0.696207	0.0151415
Hnrnpm	6.73413	7.02382	0.289693	0.0443257
Hp1bp3	5.96762	5.70696	-0.260663	0.0100343
Hsd17b14	1.01978	0.0919133	-0.927867	0.0384093
Hsf2	2.32923	2.13506	-0.194177	0.0246145
Hsp90aa1	5.63916	7.02565	1.38649	0.0468156
Hsp90b1	7.45646	8.40009	0.943627	0.0440024
Hspa8	8.98559	9.86722	0.881627	0.0415663
Hspb1	0.632593	1.75834	1.12575	0.0314746
Hspg2	0.00708	0.0855	0.07842	0.00114517
Hsph1	5.4759	7.88627	2.41037	0.0456529
Huwe1	6.1894	5.91262	-0.276787	0.00586812
Hvcn1	5.58273	3.99943	-1.5833	0.0421303
Hyi	5.17794	4.34644	-0.831507	0.0322196
Ibtk	3.83907	4.12912	0.290053	0.0252535
Icam1	4.48675	5.20402	0.717273	0.0206664
Id2	3.34111	5.46087	2.11976	0.0236709
Idh3a	2.75645	4.27444	1.518	0.0284408
Ifitm1	1.72913	0.774833	-0.954297	0.00153266
Ifitm10	0.3329	0.06382	-0.26908	0.0383218
Ifitm5	2.36083	1.09812	-1.2627	0.000957235
Ifnar1	5.04075	4.35437	-0.686383	0.0214317
Ifng	1.67829	2.20243	0.524143	0.0301073
Ifngr2	4.81698	3.77087	-1.04611	0.0271678
Ift80	6.08259	4.50689	-1.57569	0.00763478
Igf1r	4.32653	3.80116	-0.525373	0.00560212
Igfbp4	5.81074	3.66008	-2.15066	0.0266407
Iglon5	0.216413	4.11145	3.89504	0.00914925
Ikzf1	7.21335	6.75841	-0.454937	0.0310479
Ikzf3	7.39749	6.67488	-0.72261	0.0444377
Il10	2.43599	3.4736	1.03762	0.00763909
Il13ra1	0.412397	1.1022	0.689803	0.0378635
Il15ra	2.96271	3.72997	0.767263	0.0401725
Il18bp	3.45708	3.54159	0.08451	0.0358047
Il18r1	5.16494	6.4286	1.26366	0.0370388
Il1b	2.00488	0.723263	-1.28162	0.00441912
Il1rl2	0.83729	1.45689	0.619603	0.0478473
Il21	0.0842233	0.451777	0.367553	0.0340438
Il2ra	7.36151	6.05631	-1.3052	0.00882795
Il31ra	0.0958833	0	-0.0958833	0.0324124
Il6ra	6.30274	5.05484	-1.24789	0.0105406
Il6st	6.49678	4.49624	-2.00055	0.00653456
Ilf3	5.36382	4.75795	-0.605867	0.0170912
Inadl	3.76405	2.46981	-1.29424	0.00570121
Incenp	3.5748	4.09266	0.517863	0.0338102
Inpp5f	4.81415	3.83741	-0.976743	0.00261454
Insrr	0.106733	0.256173	0.14944	0.0105975
Ints8	4.23143	4.44477	0.21334	0.00923603
Ipcef1	6.33081	5.98157	-0.34924	0.0291887
Ipo8	3.4019	3.53291	0.131007	0.0145786
Iqcd	0.4507	0.16436	-0.28634	0.0424543
Irf5	2.69422	2.88276	0.188537	0.0475648
Irf6	2.78002	1.63288	-1.14714	0.0307578
Irgq	3.78331	3.41488	-0.36843	0.00595483
Isoc1	4.09049	3.7398	-0.350687	0.0302935
Itga2	1.42337	2.47276	1.04939	0.0271869
Itga5	2.08218	0.271957	-1.81022	0.00466899
Itga6	5.54601	4.57418	-0.97183	0.0244764
Itga7	0.543123	1.66097	1.11785	0.0395112
Itga9	1.47128	1.21497	-0.256303	0.0110284
Itgad	0.596067	2.64222	2.04615	0.032462
Itgae	4.25717	5.69649	1.43932	0.0276683
Itgb1	6.80517	8.6301	1.82493	0.01776
Itgb1bp2	0.326863	0.595283	0.26842	0.0167798
Itgb5	0.364273	2.35882	1.99455	0.0124924
Itgb8	3.11025	4.19121	1.08096	0.00312353
Itih5	4.12028	2.58465	-1.53564	0.00054887
Jarid2	4.57222	4.45378	-0.11844	0.00899929
Jun	2.70924	4.09252	1.38328	0.0246483
Katnal1	1.26583	2.05658	0.79075	0.00253481
Kbtbd11	8.271	7.51502	-0.755987	0.0226327
Kcnip2	2.81558	1.6261	-1.18948	0.0402473
Kcnj16	0.41618	2.71564	2.29946	0.000662799
Kcnj2	0.218173	0.991547	0.773373	0.0320851
Kcnk5	1.77452	1.13216	-0.64236	0.0279313
Kcnq1ot1	2.24196	2.04447	-0.197493	0.0446655
Kctd12	1.14784	3.1283	1.98046	0.0104808
Kdelr3	1.78001	2.52435	0.744333	0.00526264
Kdm5b	4.3678	3.95444	-0.41336	0.0244657
Kdm6b	4.29415	3.99082	-0.303337	0.00232692
Kdsr	2.88071	2.73726	-0.14345	0.0249421
Khdc1a	2.34901	6.07574	3.72673	0.007142
Khdc1c	0.0529233	1.64722	1.59429	0.00690714
Khnyn	4.25451	4.61134	0.35683	0.0438694
Kif11	1.01051	2.34336	1.33285	0.0462652
Kif19a	0.108803	0.273123	0.16432	0.0375181
Kif23	1.26608	2.27181	1.00574	0.00702582
Kif5c	1.60077	2.66113	1.06036	0.0183097
Kin	4.79857	5.11883	0.320257	0.0361811
Kitl	0.02453	0.396507	0.371977	0.0280209
Kiz	3.24396	3.94791	0.70395	0.0293903
Klb	0.08485	0.03098	-0.05387	0.0304861
Klc2	1.73063	1.11481	-0.615823	0.00185254
Klhl20	4.16158	4.50968	0.3481	0.0117323
Klhl4	0.17884	0	-0.17884	0.0175802
Klhl6	6.61385	6.15636	-0.457483	0.0041658
Ksr2	2.10957	0.355227	-1.75434	0.0051474
L3mbtl3	3.17249	4.30396	1.13146	0.0300761
Lad1	3.23909	1.84705	-1.39204	0.03067
Lamp2	3.89575	4.89812	1.00236	0.035884
Lancl1	3.29765	2.59412	-0.70353	0.018323
Las1l	4.83517	4.1303	-0.70487	0.00940711
Lbr	5.3267	5.78817	0.46147	0.00724954
Lcat	1.23956	0.59474	-0.64482	0.0271635
Lcn2	1.60436	3.95137	2.347	0.0233467
Lcp1	8.782	9.38445	0.602447	0.0178322
Leap2	1.4432	2.52413	1.08093	0.0344749
Lekr1	0.01512	0.0875	0.07238	0.0170011
Leprotl1	6.49574	6.18958	-0.306167	0.0445608
Letmd1	4.41383	3.97778	-0.43605	0.0446838
Lgals12	0.0843533	0.28201	0.197657	0.0459769
Lgals3	1.47679	2.98142	1.50463	0.00395884
Lig1	3.73656	4.57238	0.835817	0.0499611
Lingo4	0.06034	0.289547	0.229207	0.0397902
Lman2l	2.43612	3.50489	1.06877	0.00134609
Lmnb1	3.76137	4.78992	1.02855	0.0014149
Lmtk2	3.9882	3.87339	-0.11481	0.00621113
Loxl3	1.13832	0.59045	-0.547867	0.0470917
Lpgat1	2.31733	2.74518	0.427847	0.045505
Lrig1	5.04045	4.34227	-0.698177	0.0408096
Lrmp	5.17954	4.92417	-0.25537	0.0111231
Lrp2bp	0.210623	0.58431	0.373687	0.019075
Lrp4	0.133453	0.43476	0.301307	0.0165221
Lrrc14	2.61688	2.06057	-0.55631	0.0357767
Lrrc16a	0.309227	1.31419	1.00496	0.0280289
Lrrc4	1.76134	2.31904	0.557697	0.0344837
Lrrc47	5.3468	5.75462	0.40782	0.0364017
Lrrc48	0.0365033	0.214067	0.177563	0.0499225
Lrrc58	4.07726	3.76836	-0.308903	0.0256857
Lrrc61	5.59554	4.98247	-0.61307	0.024901
Lrrk1	0.67398	1.3133	0.63932	0.00256504
Lrrn3	1.13172	2.25523	1.12351	0.0101578
Lsm2	5.89619	5.29163	-0.60456	0.0468431
Lta	4.99595	4.21031	-0.78564	0.0152766
Ltf	0.323837	2.19405	1.87021	0.0245177
Ltv1	4.84972	4.15987	-0.689847	0.0350952
Lxn	3.69471	4.50497	0.81026	0.0225335
Ly6e	9.56874	9.87075	0.302007	0.0267932
Lynx1	1.72575	0.335687	-1.39006	0.00234318
Lypd6b	0.553437	0.299877	-0.25356	0.0424076
M1ap	0.277713	0.04757	-0.230143	0.0495479
Macf1	6.82016	6.5069	-0.313257	0.00824796
Macrod1	2.49174	1.18641	-1.30533	0.0110391
Mad2l2	4.50487	3.91921	-0.585657	0.00620087
Maea	5.13159	5.2619	0.130317	0.0479103
Maf	4.85228	6.19174	1.33946	0.00810169
Maged1	1.26087	1.99312	0.732253	0.0447953
Maged2	1.71259	0.989797	-0.72279	0.0368562
Malt1	4.38991	5.23334	0.843423	0.021791
Man1c1	1.76537	1.17952	-0.58585	0.0331996
Man2a1	4.56151	5.01557	0.454057	0.0490208
Manf	3.6336	4.11273	0.47913	0.0264643
Map2k1	4.50813	5.07322	0.565093	0.0291606
Map2k3	3.85796	4.41179	0.553833	0.0188124
Map2k6	3.32469	4.87399	1.5493	0.00371274
Map3k19	1.16434	0.17412	-0.99022	0.0418576
Map3k9	1.46723	0.120667	-1.34656	0.024501
Map4	5.98714	6.31651	0.329363	0.0471082
Map4k4	5.65537	5.09688	-0.55849	0.0233548
Map4k5	1.90393	1.02603	-0.8779	0.00209422
Mapk12	1.61726	0.71045	-0.906807	0.041651
Mapk1ip1	4.19845	3.78169	-0.41676	0.0474985
Mapk9	4.00421	3.27779	-0.726413	0.033045
Mapkapk2	4.76681	5.12674	0.35993	0.00383418
Mapkbp1	2.5643	2.08968	-0.474623	0.0160411
Mapre1	4.94589	4.43647	-0.509423	0.0295313
Mast1	0.55516	0.926537	0.371377	0.042322
Mbd5	3.79644	3.11702	-0.679417	0.0113469
Mbnl3	4.59002	3.68539	-0.904633	0.00519728
Mcat	3.10681	3.64861	0.541807	0.0354084
Mcoln3	2.09408	0.299173	-1.7949	0.00941034
Mctp2	1.83655	2.79274	0.956187	0.0444321
Mcur1	3.67575	3.02361	-0.652143	0.035505
Mdc1	4.80809	4.10227	-0.70582	0.0256364
Mdn1	4.66227	4.12242	-0.53985	0.00969155
Med15	5.75815	6.06755	0.309397	0.0096536
Mesdc2	4.72454	4.48831	-0.236233	0.0197802
Metap1d	4.02368	2.55058	-1.47311	0.0203298
Metrnl	0.85569	1.10641	0.25072	0.00210914
Mettl7a3	0	0.554643	0.554643	0.0464915
Mex3a	1.60029	0.569387	-1.03091	0.0164363
Mfsd6	3.99349	4.53222	0.538733	0.049073
Mgat5	4.09217	4.88887	0.796703	0.0352137
Mgst2	6.60539	5.69202	-0.913363	0.0201205
Mid2	0.388073	1.18633	0.79826	0.0168784
Midn	5.76401	5.50358	-0.260427	0.0168247
Milr1	3.50627	3.1859	-0.320373	0.0466277
Mkrn1	5.34695	5.43479	0.08784	0.00565722
Mllt1	3.90504	5.16765	1.26261	0.0374441
Mmp11	2.08519	0.45656	-1.62863	0.0189048
Mmp15	0.674167	0.094	-0.580167	0.0142289
Mmp19	0.384487	0.0712367	-0.31325	0.0100021
Mocos	0.686167	2.27036	1.5842	0.0393427
Mpzl2	0.0124333	3.55156	3.53912	0.00361991
Mras	0.100647	0	-0.100647	0.0268544
Mreg	0.0304833	0.177927	0.147443	0.0196248
Mrpl11	2.66454	2.05172	-0.612817	0.0355377
Mrpl30	6.72786	6.49359	-0.234263	0.0440813
Mrpl33	6.54733	7.73001	1.18268	0.0448744
Mrpl34	5.1709	5.86711	0.696207	0.0444486
Mrpl51	3.7057	3.16749	-0.53821	0.00234266
Mrps12	4.24763	4.88985	0.642217	0.0380125
Mrps18b	2.64188	2.05918	-0.582703	0.031085
Mrps5	3.96579	3.74622	-0.219567	0.0284722
Mrps6	4.50165	5.25686	0.755207	0.0146338
Msrb3	0.422513	0.08124	-0.341273	0.0462025
Mta2	5.83157	6.266	0.434437	0.0330214
Mthfd1	3.39097	2.74347	-0.6475	0.0434807
Mtmr3	5.49578	5.11759	-0.378197	0.0179699
Mtrr	2.96639	2.38453	-0.58186	0.0418468
Mtss1	4.08607	2.8458	-1.24027	0.00999064
Mturn	3.32176	2.53242	-0.78934	0.0308016
Mtx3	3.01385	2.1484	-0.865453	0.0356492
Muc20	0.503633	1.94262	1.43899	0.0252617
Mut	2.11078	2.88593	0.775153	0.0234785
Mutyh	2.33958	1.30016	-1.03942	0.0235211
Mvb12b	2.94574	2.30644	-0.639307	0.0222003
Mxra8	0.671127	0.205737	-0.46539	0.0125033
Myb	3.92123	2.60874	-1.31249	0.00957834
Myh10	0.65401	0.289223	-0.364787	0.0398665
Myh3	0.0424367	2.2275	2.18506	0.0170219
Myo1e	4.2894	4.60283	0.313433	0.00192973
Myo1f	4.42072	6.35648	1.93575	0.00268719
Myo3b	2.02611	1.39588	-0.63023	0.0237467
Myo6	2.12934	0.81617	-1.31317	0.0289413
Myo7a	1.09268	0.730267	-0.362417	0.0438828
N4bp2	3.37093	2.2196	-1.15133	0.00181924
Nab1	3.51631	3.84211	0.325797	0.0381559
Nav1	0.351873	0.117547	-0.234327	0.0415095
Nav2	3.56088	5.14319	1.58231	0.00331406
Nbn	2.99162	2.25005	-0.74157	0.0403653
Ncald	0.0256767	0.582077	0.5564	0.0340156
Ncapd2	2.6191	3.44308	0.823973	0.0146354
Ncaph	1.08424	2.59136	1.50712	0.0396191
Ncf1	3.26112	1.99562	-1.2655	0.000846009
Ncf2	2.37233	3.91052	1.53819	0.0280939
Ndrg1	3.06454	2.47107	-0.593477	0.0012989
Ndrg2	5.22575	3.74057	-1.48518	0.0122793
Neb	3.16816	4.27837	1.11021	0.00606797
Necap2	4.45172	4.63566	0.183933	0.049593
Nedd4l	1.66344	0.665613	-0.997827	0.0298253
Nek2	0.218777	1.54207	1.3233	0.0293896
Nf2	4.11676	4.86224	0.745477	0.0416067
Nfam1	1.36982	0.522083	-0.84774	0.00123921
Nfe2l2	5.28813	4.81289	-0.47524	0.00567761
Nfil3	3.2086	4.67188	1.46329	0.0101066
Nfkbia	5.98558	6.11263	0.12705	0.00883918
Nfxl1	1.32149	1.67821	0.356717	0.0347383
Ngp	2.23681	4.7662	2.52938	0.0208127
Nhp2	5.02278	4.60615	-0.416627	0.00386766
Nif3l1	2.74607	3.41486	0.668793	0.0436986
Nlgn2	1.46365	0.235877	-1.22778	0.0216746
Nlk	5.54173	6.0656	0.52387	0.00603019
Nod1	4.86278	2.77106	-2.09172	0.0114006
Nol7	5.02709	4.81424	-0.21285	0.00311384
Notch2	5.11918	4.49808	-0.621097	0.0483313
Notch4	0.21539	0.0377367	-0.177653	0.042301
Nphp3	1.39842	0.16422	-1.2342	0.0175159
Nphp4	0.173953	0.375247	0.201293	0.0224555
Npy	0	1.16301	1.16301	0.0253797
Nr1d1	3.08426	2.52306	-0.561197	0.0284226
Nr1h2	4.76257	5.13424	0.371663	0.030793
Nr4a2	1.86665	2.57703	0.710387	0.0362902
Nrbf2	1.98515	2.47293	0.487777	0.0355128
Nrm	4.75401	4.46955	-0.284463	0.046785
Nron	1.20009	0.66245	-0.537637	0.0469955
Nrp1	5.41925	6.54817	1.12892	0.000240046
Nrp2	0.84175	0.15418	-0.68757	0.0271935
Nsg2	6.5569	4.36609	-2.19081	0.00177523
Nsmce1	6.5019	5.74662	-0.75528	0.0171456
Nsmf	2.07113	2.64195	0.570823	0.0139659
Nt5dc3	2.64076	2.01616	-0.624597	0.0246766
Nudc	5.08507	5.68215	0.597083	0.0150872
Nuf2	0.418447	1.1942	0.775757	0.0382019
Nup210	6.04888	5.2034	-0.845473	0.0442474
Nup54	2.61519	2.96615	0.350953	0.036686
Nutf2	1.52872	1.278	-0.25072	0.0434462
Nxf7	0.126687	0.35575	0.229063	0.0128793
Nxpe4	0.111473	0.320553	0.20908	0.010507
Oas1e	0.349493	0	-0.349493	0.0150006
Oaz2	4.11408	5.32024	1.20616	0.0103182
Olfr172	0.595303	1.47401	0.878703	0.0409638
Olfr530	0.316023	2.89671	2.58069	0.0135573
Olfr60	1.14705	2.83745	1.6904	0.0202727
Orai3	4.42363	4.99824	0.574607	0.00904957
Orc2	2.38082	2.9543	0.573473	0.0419269
Ormdl2	3.11751	3.66952	0.552017	0.0246596
Osbpl5	2.31997	3.09301	0.773033	0.0322608
Osgin1	3.52082	2.51939	-1.00143	0.0221702
Ovca2	3.63675	3.04535	-0.591403	0.0311032
P2rx7	6.34125	6.02461	-0.31664	0.0226705
P2ry6	0.265887	0.0307533	-0.235133	0.0253269
P4ha1	3.36153	3.93783	0.576297	0.00219158
P4htm	1.88287	0.918697	-0.964173	0.00798652
Pacs2	3.69794	3.20537	-0.49257	0.0400177
Pacsin1	3.97862	2.60896	-1.36966	0.00200933
Padi2	2.67089	3.16805	0.497163	0.0141688
Pank1	0.715853	2.63731	1.92146	0.00802451
Paqr3	0.803523	1.43547	0.631947	0.0335771
Paqr4	1.36286	2.74901	1.38615	0.00242435
Parn	4.53329	3.77408	-0.75921	0.0286817
Pask	0.16002	0.68293	0.52291	0.0188892
Pbxip1	6.0055	6.17663	0.17113	0.030508
Pccb	3.2334	2.63161	-0.601787	0.0394013
Pcdhga3	0	0.21364	0.21364	0.0159072
Pcdhga6	0.0223833	0.196323	0.17394	0.00635514
Pcdhgc3	0.33952	1.55935	1.21983	0.0108303
Pcnx	3.19251	2.57523	-0.617277	0.0244989
Pdcd1	5.02464	5.78578	0.761143	0.00760704
Pdcd6ip	5.36478	5.84592	0.481137	0.00274342
Pdgfb	0.162897	1.35147	1.18857	0.0100494
Pdia2	0.922723	0.56784	-0.354883	0.00844157
Pdia6	4.48682	4.95112	0.464297	0.0380005
Pdlim1	6.03181	4.79415	-1.23766	0.00546927
Pdlim4	0.312467	0.65472	0.342253	0.0303803
Pdss2	1.53324	2.31626	0.783023	0.0047194
Peak1	4.73606	4.84722	0.111157	0.0381188
Peli2	1.77018	0.844043	-0.926137	0.0378563
Pet112	2.7063	1.5259	-1.18039	0.0273642
Pfas	2.85738	2.27384	-0.583543	0.0261286
Pfkfb4	1.16047	0.59921	-0.56126	0.0362179
Pglyrp1	6.8451	7.57327	0.728177	0.044686
Pgm2l1	2.12796	3.79432	1.66636	0.00997277
Pgp	3.51961	4.15199	0.632387	0.0370405
Phf12	5.33285	5.09464	-0.23821	0.0174719
Phf13	3.36921	3.03505	-0.33416	0.0402679
Phf8	4.52442	4.9598	0.435377	0.00864414
Phlpp1	3.36551	4.37399	1.00848	0.0133449
Phxr4	3.86603	4.51881	0.652773	0.0139294
Pibf1	2.73031	3.13319	0.40288	0.0169446
Pigl	4.49242	3.97789	-0.514523	0.0221133
Pigr	0.08424	0.04269	-0.04155	0.00144481
Pik3c2b	1.77961	0.60343	-1.17618	0.0173298
Pilrb2	0.985257	0.22022	-0.765037	0.0450742
Pip4k2b	5.28623	5.50678	0.220557	0.0116971
Pja2	3.49902	2.76754	-0.73148	0.0360698
Pkmyt1	3.3196	2.52268	-0.796923	0.0392508
Pknox1	4.16094	4.93767	0.776733	0.0255445
Plag1	0.877607	0.294163	-0.583443	0.0267591
Plagl1	1.45786	0.304553	-1.15331	0.00894942
Plekhb2	4.1595	5.239	1.0795	0.00938727
Plin3	2.89479	2.23636	-0.65843	0.0488909
Plk1	1.3563	2.40847	1.05217	0.0413371
Plk2	0.14222	1.11943	0.97721	0.0115294
Plk3	4.02601	4.89988	0.873863	0.0463292
Plod1	1.67136	3.68871	2.01735	0.00298126
Plod2	1.25243	2.58221	1.32978	0.0361977
Plp1	0.823197	0.32665	-0.496547	0.0304161
Plp2	5.22882	5.50042	0.271603	0.0225696
Pls1	0.0853433	1.22552	1.14018	0.0297976
Plscr1	0.977293	2.17893	1.20164	0.0409904
Plxdc2	0.444737	0.0264933	-0.418243	0.035991
Plxnd1	2.45841	3.47882	1.02041	0.0311716
Pmaip1	1.23697	2.46779	1.23082	0.0171337
Pnkp	3.48192	3.92238	0.44046	0.0202907
Pnp	3.56695	4.22466	0.657713	0.00142566
Polh	3.78677	2.89065	-0.896113	0.0362489
Polr1c	5.78428	5.50347	-0.280807	0.0383151
Polr2l	2.51422	1.87639	-0.637837	0.00481053
Polr3g	3.01199	2.24681	-0.765177	0.0372667
Porcn	0	2.58772	2.58772	0.0036144
Pou2f1	4.14505	3.15831	-0.986737	0.0200656
Pou6f1	2.73518	2.31844	-0.416737	0.0257243
Ppm1h	5.11387	4.72519	-0.38868	0.0326557
Ppp1r12a	6.70641	7.58521	0.8788	0.00695473
Ppp1r1a	0.04627	0.596687	0.550417	0.0442895
Ppp1r3fos	4.76986	4.33686	-0.432993	0.0423408
Ppp2r3d	1.9467	1.32364	-0.623057	0.00559283
Prc1	1.44945	1.95124	0.501783	0.0497122
Prdm1	3.18243	5.42083	2.23839	0.00944797
Prex1	5.31004	5.8628	0.55276	0.0255907
Prickle1	2.11637	1.30458	-0.811783	0.0197868
Prickle2	0	0.114547	0.114547	0.0365752
Prkab2	2.31492	1.53488	-0.780037	0.0102717
Prkar1a	6.41389	7.03013	0.616237	0.0260321
Prkar2a	3.02401	3.60958	0.585567	0.0370943
Prkca	4.89203	4.33082	-0.561207	0.0352698
Prkcq	6.99464	6.395	-0.599633	0.00393593
Prmt3	4.44655	3.89466	-0.55189	0.0186622
Prob1	0.689607	0.3081	-0.381507	0.0390124
Prr13	6.3209	7.84222	1.52131	0.0110925
Prr14l	4.58429	4.69278	0.108493	0.0257905
Prr18	0.38283	0.03463	-0.3482	0.0227025
Prrc1	3.39035	2.89409	-0.49626	0.0477343
Prrc2c	7.78339	7.30066	-0.482737	0.0464627
Prune	1.84198	2.16824	0.326263	0.00241776
Psen2	4.84312	5.16734	0.324217	0.0188647
Psmg3	3.67816	3.5015	-0.176657	0.030542
Ptcd1	3.90009	3.46978	-0.430317	0.0286468
Ptpdc1	0.83125	0.362803	-0.468447	0.0288426
Ptpn13	4.12401	4.6435	0.51949	0.0189514
Ptpn21	1.47469	3.5645	2.08982	0.00423133
Ptpn22	6.65673	7.1418	0.485063	0.0194671
Ptprf	0.571303	1.89514	1.32384	0.00127762
Pttg1	5.87842	5.1208	-0.757613	0.0257716
Pxk	3.69146	4.24185	0.550393	0.0201353
Pydc3	5.22115	3.19947	-2.02168	0.0152717
Qpct	0.110533	1.26352	1.15299	0.0192272
Qrfp	0.33799	0.862677	0.524687	0.0390541
Qser1	2.41844	0.852883	-1.56555	0.0229206
Qtrtd1	2.18733	1.77481	-0.412517	0.0473679
Rab10os	4.10005	3.43399	-0.666063	0.0171037
Rab11fip2	3.03533	4.09093	1.05559	0.0446896
Rab12	3.06443	3.56784	0.50341	0.0278754
Rab19	5.10147	5.78678	0.685313	0.0380125
Rab22a	4.47687	4.85507	0.378197	0.0253495
Rab27a	5.15207	6.24864	1.09656	0.00902125
Rab28	2.14667	2.73659	0.589923	0.0285696
Rab37	6.27005	5.59135	-0.678693	0.0233416
Rab39	0.297923	0.03268	-0.265243	0.0161736
Rab3ip	4.82099	3.85669	-0.9643	0.0291701
Rab6b	4.72327	4.04668	-0.676593	0.0228265
Rab8a	5.89164	6.23551	0.343873	0.0121866
Rabggta	3.82292	3.35316	-0.46976	0.0315407
Racgap1	2.43933	3.3473	0.907963	0.0149177
Rad51d	2.78466	2.3768	-0.407863	0.00713577
Rad54l2	3.41332	3.07645	-0.336873	0.0314806
Raet1a	0.200843	0	-0.200843	0.0361346
Raf1	4.62642	4.9526	0.32618	0.0304576
Ranbp3l	0.266587	0.0326567	-0.23393	0.049152
Rangap1	6.03927	6.87986	0.840593	0.00719376
Rapgef2	3.76977	4.36543	0.595653	0.0298604
Raph1	1.5254	2.9661	1.4407	0.00627518
Rarb	1.32614	1.47657	0.150427	0.00342048
Rasal1	3.1064	2.11569	-0.990717	0.0351902
Rasl11b	3.32719	0.463017	-2.86418	0.00155018
Rassf1	4.79739	5.06568	0.268293	0.00596295
Raver2	2.38338	1.88864	-0.494747	0.0154083
Rbfa	4.26609	3.34119	-0.924903	0.0233072
Rbl2	6.09381	6.77782	0.68401	0.00290722
Rbmx	5.47814	5.09918	-0.378967	0.0335851
Rbpms2	0.546347	2.24968	1.70333	0.0320387
Rcan3	4.80456	3.6072	-1.19736	0.00152692
Rcl1	3.52171	2.96659	-0.55512	0.0403014
Reep3	3.71235	4.18558	0.473237	0.0496668
Rell1	2.83657	1.3453	-1.49127	0.0178775
Reps1	5.14797	5.29636	0.148393	0.0356131
Rev1	2.88032	2.44769	-0.432637	0.00980209
Rexo2	6.80342	6.37445	-0.428973	0.0278014
Rfwd3	2.98029	3.3336	0.353307	0.0417203
Rfxank	3.16446	2.61248	-0.55198	0.00660419
Rgag4	0.800493	2.75263	1.95214	0.00161332
Rgp1	3.91234	3.67179	-0.24055	0.0436537
Rgs10	7.6997	6.85899	-0.840703	0.0243009
Rgs16	2.45355	3.78401	1.33046	0.00215633
Rgs2	2.75705	3.97302	1.21597	0.0209764
Rhbdl3	0.719493	2.2908	1.5713	0.0496185
Rhd	0.0425567	1.35176	1.3092	0.0103017
Rhno1	4.4218	3.46122	-0.960577	0.023749
Rhobtb1	0.04584	0.215587	0.169747	0.0266053
Rilp	0	0.217793	0.217793	0.0252214
Rilpl2	5.24972	6.21288	0.963157	0.0281431
Rin2	1.51092	3.76414	2.25322	0.00143942
Rint1	2.79213	3.04841	0.25628	0.00879147
Ripk4	0.121437	0.719863	0.598427	0.0478909
Rita1	1.73816	1.06192	-0.67624	0.0209745
Rnf125	4.52366	6.16491	1.64124	0.029511
Rnf144a	3.75369	2.94516	-0.80853	0.0472824
Rnf149	4.5542	5.29143	0.73723	0.0376983
Rnf5	5.33132	4.8564	-0.474913	0.0114255
Rnf6	4.56214	4.30427	-0.257863	0.0470527
Romo1	6.14028	6.49498	0.354697	0.0484968
Rora	3.52951	4.86391	1.3344	0.00852895
Rpap3	3.12733	2.09061	-1.03672	0.00715776
Rpgrip1l	0.89254	1.41657	0.524033	0.0239421
Rpl29	9.5127	8.59053	-0.922173	0.0201196
Rpl3	9.97273	9.56492	-0.40781	0.0141783
Rpn1	4.38688	4.7096	0.322717	0.030301
Rps20	11.0094	10.8931	-0.116233	0.0306516
Rps3a1	9.84196	6.98548	-2.85648	0.0155476
Rps4l	1.11464	0	-1.11464	0.0241454
Rps6	9.18429	8.88056	-0.30373	0.0180485
Rps7	8.26082	7.76396	-0.496857	0.0067733
Rps8	10.7684	10.3366	-0.431763	0.0461501
Rptoros	0.921857	2.05333	1.13147	0.0492874
Rpusd4	4.06985	3.41037	-0.659477	0.041343
Rrm2b	3.475	2.87559	-0.59941	0.0455028
Rrp15	4.06857	3.61104	-0.45753	0.0216508
Rsad1	1.81555	0.956927	-0.858623	0.0313329
Rsph4a	0.529423	0.71988	0.190457	0.0210788
Rspry1	3.06236	3.67315	0.610793	0.0429107
Rsrc2	5.68139	5.45422	-0.227173	0.04945
Rsrp1	7.33184	7.87163	0.539793	0.0487819
Runx1	4.86283	5.64644	0.78361	0.000260039
Runx2	4.04001	4.59209	0.552077	0.0411239
Runx3	4.00215	4.80454	0.802387	0.0252994
Rwdd3	1.20627	0.252947	-0.953327	0.0241525
Ryk	1.22634	2.42445	1.1981	0.00492171
Ryr2	1.15132	0.120723	-1.0306	0.00655163
S100a10	8.51592	9.77811	1.26219	0.0325918
S100a11	8.67217	10.4756	1.80343	0.00559085
S100a4	8.82351	10.4974	1.67393	0.0379677
S100a6	6.36759	8.40593	2.03834	0.0245751
Samhd1	8.52355	8.02851	-0.495043	0.0329385
Sap18	4.15909	3.69826	-0.460827	0.0313856
Sapcd2	0.06897	0.41008	0.34111	0.049978
Sardh	0.482943	0.167323	-0.31562	0.0476084
Satb1	6.69903	5.13854	-1.56049	0.0359854
Sbf2	1.99175	1.17094	-0.820817	0.0209025
Scamp1	1.55221	0.877303	-0.67491	0.0231811
Scml4	5.16673	4.37285	-0.793883	0.0207274
Scn5a	0.223803	0.0959433	-0.12786	0.0310856
Scpep1	2.30518	3.42783	1.12265	0.0403078
Sdc1	0.434203	0.213157	-0.221047	0.0303609
Sdf2l1	4.14535	5.32209	1.17674	0.0386775
Sec14l1	4.58123	5.19453	0.613297	0.0239637
Sec22c	3.82211	3.34716	-0.47495	0.00245014
Sec24d	1.54039	2.41738	0.876997	0.0112063
Sele	1.25856	0.446293	-0.812263	0.0156066
Selk	4.87452	5.2515	0.376973	0.0181345
Sell	7.52926	5.48981	-2.03945	0.00686374
Selp	1.38575	0.243757	-1.142	0.0180078
Sema4g	0.651413	0.295193	-0.35622	0.0329605
Sema6c	0.678113	0.103273	-0.57484	0.0203382
44443	0.658887	0.191877	-0.46701	0.0488129
Serac1	2.7782	2.37629	-0.40191	0.0346744
Serpina3g	4.33013	5.46842	1.13828	0.043076
Serpine3	0.34113	0.90308	0.56195	0.0453734
Sertad3	2.25962	3.12387	0.864257	0.00664687
Sesn1	6.08451	4.29749	-1.78701	0.00392503
Sfi1	3.46526	3.35512	-0.110137	0.0236951
Sfmbt1	2.27942	3.41204	1.13263	0.0222258
Sfmbt2	2.71326	1.089	-1.62427	0.00898316
Sfpq	6.78748	7.52761	0.740137	0.0362677
Sft2d1	3.19538	4.0569	0.861523	0.0493735
Sfxn3	5.44524	4.78237	-0.66287	0.0162741
Sgcb	1.72972	1.07441	-0.65531	0.0430364
Sgk1	2.85319	4.15608	1.30288	0.000705259
Sgpp2	1.59668	1.17707	-0.419617	0.0172987
Sh2b1	4.10795	4.46158	0.353633	0.0275347
Sh3bgrl2	2.02998	0.256147	-1.77383	0.0194966
Sh3bp4	0.609183	0.171113	-0.43807	0.0465506
Sh3bp5	5.04321	4.10605	-0.93716	0.0178119
Sh3bp5l	2.95794	2.78628	-0.17166	0.0183704
Sh3d19	0.802893	0.150313	-0.65258	0.00151315
Sh3rf1	2.76767	2.47533	-0.29234	0.00957449
Sh3rf2	0.0087	0.630403	0.621703	0.0188108
She	2.64271	1.64383	-0.998883	0.00215684
Shroom3	0	0.3506	0.3506	0.0194399
Shroom4	0.115897	0.740337	0.62444	0.0172668
Simc1	2.67659	2.18116	-0.49543	0.0267213
Sirt5	2.51441	2.16336	-0.35105	0.0440113
Ska3	0.73572	1.62036	0.88464	0.0141859
Sla2	4.65713	4.93977	0.282637	0.0385917
Slc10a1	2.34499	2.52698	0.181987	0.0220815
Slc11a2	4.04115	3.27874	-0.76241	0.0308331
Slc12a7	4.8313	3.75399	-1.07731	0.0310946
Slc14a1	5.01454	3.78481	-1.22973	0.0229078
Slc16a13	1.65632	0.917753	-0.738563	0.0185403
Slc16a5	2.2129	2.98646	0.773567	0.0479631
Slc16a6	3.09466	3.752	0.657337	0.00238816
Slc17a5	2.23071	3.0153	0.784587	0.0152588
Slc17a9	3.93028	3.36393	-0.566353	0.00445724
Slc19a2	0.81576	1.49255	0.676793	0.036079
Slc1a2	0.00568333	0.0206333	0.01495	0.0368267
Slc22a15	1.97588	2.73976	0.76388	0.0303533
Slc22a2	1.91276	0.38834	-1.52442	0.0216975
Slc22a5	2.5117	1.97886	-0.53284	0.0179052
Slc25a14	2.37753	3.0167	0.639177	0.038784
Slc25a24	2.71396	3.63098	0.917023	0.0499209
Slc25a27	1.86171	2.4561	0.594393	0.0498031
Slc25a29	0.89198	1.39671	0.504727	0.0181564
Slc27a6	0	2.81339	2.81339	0.00154262
Slc2a9	3.65222	3.19907	-0.45315	0.0171052
Slc30a1	3.38239	2.75051	-0.631883	0.0186812
Slc30a4	1.03348	0.299323	-0.734153	0.0461208
Slc35c2	4.07278	3.61989	-0.452893	0.0220275
Slc35d1	4.01804	2.88887	-1.12916	0.0066146
Slc35e3	1.24733	1.43561	0.18828	0.0234634
Slc35e4	0.683573	0.328077	-0.355497	0.0448864
Slc35g2	0.5748	1.14101	0.566213	0.0344132
Slc38a1	4.89125	4.52972	-0.36153	0.0243832
Slc39a13	4.85359	4.27716	-0.576433	0.0217061
Slc41a3	4.49452	3.52213	-0.972397	0.0465627
Slc43a1	2.70525	0.89333	-1.81192	0.0472934
Slc4a7	3.31584	4.73451	1.41868	0.0112212
Slc5a6	1.83063	1.24776	-0.58287	0.0244076
Slc7a5	3.77744	2.6831	-1.09434	0.003124
Slc7a6	3.01947	3.34299	0.32352	0.046006
Slc9a6	1.87044	2.28185	0.411407	0.000184731
Slc9a9	4.45222	4.88286	0.430647	0.0134298
Slfn8	5.81633	3.43814	-2.37819	0.0151441
Slfn9	2.51174	4.14175	1.63001	0.00905648
Slurp1	2.36199	0.309943	-2.05205	0.0283799
Slx4ip	2.65644	3.26355	0.607103	0.0153041
Smad5	3.81088	3.45911	-0.351767	0.00154978
Smap1	5.31482	5.62023	0.305403	0.024484
Smarcd1	3.81083	2.96713	-0.843697	0.0222384
Smc1a	6.32403	6.02542	-0.29861	0.0355784
Smc2	2.00648	2.95169	0.945213	0.0444927
Smc4	7.58606	6.462	-1.12407	0.0338008
Smg7	5.06325	5.32477	0.26152	0.0194348
Smim1	0.11903	0.51547	0.39644	0.0242849
Smurf2	5.06342	5.26929	0.205867	0.0451434
Smyd2	4.08477	2.19776	-1.88701	0.0025393
Smyd5	3.38682	2.59699	-0.789833	0.00196311
Snai3	1.35754	0.290807	-1.06673	0.0168765
Snora31	7.32377	7.50324	0.179477	0.0470627
Snrpb	5.98061	6.21597	0.235367	0.0278153
Snrpc	1.12003	2.52352	1.40349	0.0109088
Sntb2	2.52457	3.29348	0.768907	0.000992376
Snx8	0.28216	1.09007	0.807907	0.0228494
Socs6	1.73039	1.42399	-0.3064	0.0199776
Sorbs1	2.61334	1.79426	-0.819077	0.0208556
Sorcs2	2.93137	0.677723	-2.25364	0.000386557
Sostdc1	0.38551	3.11686	2.73135	0.00674091
Sowahc	0.49608	0.955357	0.459277	0.00819727
Sp110	7.02349	6.35795	-0.66554	0.0144209
Sp4	4.04121	3.3885	-0.65271	0.0085307
Sp6	3.87721	2.38247	-1.49474	0.00814636
Spaca1	2.29251	0.887627	-1.40488	0.0432651
Spats1	0.595977	1.90103	1.30505	0.00117561
Specc1	1.16612	0.373783	-0.792333	0.0193626
Speer1-ps1	0.189297	1.36547	1.17617	0.0248432
Spef2	0.15605	0.77645	0.6204	0.0264616
Sphk2	4.55364	4.16794	-0.385693	0.0417424
Spn	7.26165	7.95974	0.698087	0.0346356
Spock2	3.00755	3.82179	0.814237	0.0382971
Sppl2a	4.09285	4.96571	0.872857	0.0482543
Spred2	4.38239	3.62458	-0.75781	0.0272805
Sptbn1	6.95583	6.53011	-0.425723	0.0185673
Sptbn4	0.140077	0.612837	0.47276	0.0372457
Srbd1	2.85201	3.28552	0.433513	0.00217259
Srf	4.91925	4.42428	-0.494977	0.0366554
Ssbp3	4.45815	5.21556	0.757417	0.010541
Ssbp4	4.48704	3.96834	-0.518693	0.00421246
Ssna1	5.64779	5.41906	-0.22873	0.04149
St13	6.09911	7.04366	0.944547	0.0136937
St3gal5	1.28235	0.847327	-0.435027	0.0260845
St5	1.83868	1.20407	-0.63461	0.0110106
St6gal1	5.7589	4.85172	-0.907183	0.00455286
St8sia1	3.29809	2.262	-1.0361	0.04099
Stab2	0.197153	0.0465167	-0.150637	0.0438028
Stat1	7.70251	7.81812	0.115613	0.0288748
Stip1	5.77855	6.84298	1.06443	0.0351877
Stk10	7.6683	7.36948	-0.29882	0.0462628
Stk40	3.8003	4.9815	1.1812	0.0109929
Stom	0.595927	1.28115	0.685223	0.00283201
Ston2	0.482307	1.04572	0.563413	0.0379539
Stra6	2.41372	0.231993	-2.18173	0.0190568
Strc	0.112837	0.807877	0.69504	0.046045
Stx1a	2.32363	1.5989	-0.72473	0.00373844
Stx8	2.8226	2.37987	-0.442733	0.0210168
Stxbp1	1.51351	3.17732	1.66381	0.0391336
Stxbp4	0.669047	1.43363	0.764587	0.0101245
Suclg2	3.58473	2.49968	-1.08505	0.0477113
Sult2b1	1.21702	1.76032	0.543293	0.0355107
Sumo1	5.70905	5.86589	0.156843	0.0153983
Susd4	0.735887	0.119713	-0.616173	0.00993375
Suv39h1	2.56119	3.14987	0.588683	0.0164491
Sv2a	0.83076	0.4149	-0.41586	0.017648
Swap70	4.41704	4.78736	0.37032	0.00124774
Syde1	1.89126	0.217293	-1.67397	0.00921476
Syne2	1.41281	2.11598	0.70317	0.0253984
Syne3	2.57079	1.70548	-0.865303	0.0290695
Synj2	4.32069	3.20568	-1.11501	0.00489815
Synpo	3.15763	2.3247	-0.832937	0.0238615
Synrg	3.84284	4.3651	0.522267	0.0451243
Syp	4.27523	2.95973	-1.3155	0.0108245
Syt11	4.68446	5.738	1.05354	0.00563704
Szrd1	3.87817	4.16877	0.2906	0.00208532
Tacc3	1.83402	2.67641	0.84239	0.00146219
Taf4b	2.213	1.83877	-0.374223	0.0131473
Taf5l	4.36246	4.10612	-0.25634	0.0173625
Taf7	2.72005	3.22566	0.50561	0.0418242
Tapbp	6.34555	6.69678	0.351233	0.0212995
Tarbp2	2.3515	1.65421	-0.697293	0.0221325
Tas1r3	2.13721	1.72951	-0.407703	0.0224499
Tasp1	5.65368	5.17633	-0.47735	0.0399219
Tbc1d10b	3.97655	4.43775	0.4612	0.0247949
Tbl1x	5.50881	5.2797	-0.229107	0.0415706
Tcerg1	4.98039	4.68864	-0.29175	0.007753
Tcf12	5.12856	4.91898	-0.20958	0.0389336
Tcf3	4.2974	3.82741	-0.46999	0.0268579
Tcf4	0.975067	0.492067	-0.483	0.0486266
Tcp11l1	0.17459	0.903353	0.728763	0.00252721
Tenm4	0.1644	0.08579	-0.07861	0.0324163
Tet1	2.62768	1.40676	-1.22092	0.000314609
Tex35	0.268167	1.41978	1.15161	0.0394697
Tfe3	3.72641	4.57216	0.845747	0.0364381
Tfeb	2.90007	3.35264	0.452577	0.0443513
Tgfbi	1.35543	0.721933	-0.633497	0.00796138
Thra	2.77796	1.48751	-1.29046	0.0353133
Tigit	6.90973	9.13663	2.22691	0.00362366
Timmdc1	3.8821	4.17429	0.292187	0.0482463
Timp2	4.49573	5.41789	0.922163	0.0173646
Tipin	2.93463	3.55566	0.621033	0.0183343
Tirap	1.19234	1.39637	0.20403	0.0263973
Tktl1	0.86744	1.74103	0.87359	0.0101867
Tlcd1	1.38719	0.60156	-0.785627	0.0484694
Tle4	3.8836	4.50545	0.621857	9.19e-05
Tlr1	5.93444	4.89582	-1.03863	0.0134082
Tmed8	3.39838	4.90523	1.50685	0.00444171
Tmem131	5.56737	5.28064	-0.28673	0.00822212
Tmem132a	0.665837	1.20928	0.543443	0.0211509
Tmem136	1.25333	0.325037	-0.928293	0.0058725
Tmem19	3.27987	2.58508	-0.694793	0.0353732
Tmem2	2.03739	2.95275	0.91536	0.0318611
Tmem240	0	0.372017	0.372017	0.04618
Tmem37	0.294783	1.15616	0.861377	0.00770262
Tmem41b	1.69529	1.35807	-0.337227	0.0425561
Tmem42	4.36658	3.03362	-1.33295	0.0115952
Tmem50a	7.37015	7.59448	0.224333	0.0232028
Tmem55a	2.49745	2.23129	-0.266167	0.00424744
Tmem65	3.57989	3.26526	-0.314627	0.0124869
Tmem79	1.74783	1.04461	-0.703223	0.0422587
Tmem9	4.19949	2.57751	-1.62198	0.0167357
Tmevpg1	1.02673	0.195393	-0.831337	0.0159658
Tmprss13	1.66029	2.41759	0.757303	0.0165973
Tnfaip3	5.60989	6.10272	0.492827	0.013455
Tnfrsf14	3.80972	3.08209	-0.72763	0.0133544
Tnfrsf1b	5.85518	6.3233	0.468117	0.0496931
Tnik	5.4721	4.8882	-0.5839	0.0174685
Tns1	3.25954	1.4452	-1.81434	0.0112056
Tom1l2	4.1324	3.26785	-0.86455	0.0280687
Tomm20	3.09749	2.70013	-0.397357	0.0459645
Top3b	4.14519	3.83448	-0.31071	0.0340712
Tpst2	4.84497	5.5985	0.753533	0.0482877
Tpx2	0.808777	2.5229	1.71412	0.0303139
Trappc12	4.94616	4.62312	-0.32304	0.0484184
Treml2	5.00632	3.55854	-1.44778	0.0491295
Trib2	6.12569	5.33406	-0.79163	0.0121982
Trim12a	5.82133	5.34365	-0.477677	0.00933062
Trim16	0.540957	0.08234	-0.458617	0.00538112
Trim25	5.8736	5.13073	-0.742867	0.0121125
Trim46	1.01829	1.77315	0.754857	0.0251496
Trim8	4.50685	4.66255	0.155703	0.0201446
Trio	3.46915	1.96447	-1.50469	0.0171532
Trip10	0.523693	0.821667	0.297973	0.0342569
Trmt2b	3.62008	4.14719	0.527107	0.0434302
Trp53bp1	3.49387	3.60941	0.115537	0.0153313
Trp53cor1	0.05406	0.396597	0.342537	0.0399181
Trpc1	0.0717067	0.654147	0.58244	0.0406606
Trpc4ap	5.41863	4.77469	-0.643937	0.0411753
Trpv4	0.752197	0	-0.752197	0.0108873
Tsc22d1	3.75878	2.59321	-1.16557	0.0255774
Tspan3	3.51536	4.9605	1.44514	0.00793248
Tspyl1	4.45726	5.16456	0.707307	0.00200365
Tssc1	3.00459	3.70713	0.70254	0.0055216
Tstd3	2.6387	3.86065	1.22196	0.0409054
Ttbk1	0.478887	1.07077	0.59188	0.0151242
Ttc27	3.92757	3.03137	-0.8962	0.0309683
Ttc28	3.38377	2.23623	-1.14753	0.0304654
Ttc3	4.42294	3.86837	-0.55457	0.0192319
Ttc39c	2.43352	4.21729	1.78376	0.00442269
Ttc9c	4.35929	4.79524	0.435953	0.0235255
Ttll5	2.78273	3.79467	1.01195	0.0031932
Ttyh2	0.738913	1.09863	0.359713	0.0204208
Tub	0.132487	0.588033	0.455547	0.0183404
Tuba3a	2.70399	1.55668	-1.14731	0.0423595
Tubb2a	2.98393	1.02643	-1.95751	0.0129606
Tubg2	0.25119	1.19306	0.941873	0.00522867
Txn1	6.15885	7.1043	0.945447	0.0401926
Txnrd3	1.18912	0.447907	-0.741213	0.0274279
Tyms	1.98148	2.74859	0.767113	0.0337145
Tyw1	2.9201	3.06477	0.144667	0.00553714
Tyw5	2.44774	3.01971	0.571977	0.0185819
Ubap2	4.90612	5.10514	0.19902	0.047557
Ubash3b	5.52494	6.33854	0.8136	0.0130278
Ubc	4.23455	3.50487	-0.72968	0.0449198
Ube2c	3.05492	4.81065	1.75573	0.0249327
Ube2r2	5.58344	5.70882	0.12538	0.037307
Ube2z	4.6341	4.88024	0.24614	0.0106686
Ubl3	4.62368	5.4002	0.77652	0.0259618
Ubl5	5.62203	5.94503	0.323	0.0229314
Ubtd1	0.65694	2.19433	1.53739	0.0239696
Ubtd2	2.25529	1.6869	-0.568393	0.0459707
Ubxn2a	3.67657	4.2624	0.58583	0.0162694
Ufsp1	1.78981	0.947953	-0.841853	0.0347711
Ugcg	5.64083	4.88753	-0.7533	0.0463027
Uhrf1	1.85671	3.12781	1.2711	0.0338214
Unc5a	0.722663	0.229853	-0.49281	0.0335573
Unc5cl	3.0446	0.14214	-2.90246	0.00344869
Usp12	3.25957	3.06462	-0.194947	0.0470143
Usp18	4.42394	3.50433	-0.91961	0.0475914
Usp2	1.10775	1.38724	0.279487	0.00485272
Usp22	3.93895	2.86896	-1.06999	0.0199719
Usp24	5.21594	4.67211	-0.54383	0.0431045
Usp38	4.67088	5.06883	0.39795	0.0481498
Utf1	3.34973	4.79322	1.44349	0.0287119
Utrn	6.95415	6.49163	-0.46252	0.0472713
Uvssa	3.02557	2.47713	-0.548437	0.0275081
Vamp8	6.33139	7.27546	0.944067	0.0199713
Vangl2	0.761073	2.01819	1.25711	0.0255419
Vav2	3.17478	2.66554	-0.509243	0.0322803
Vcp	5.74041	5.52448	-0.215923	0.0133568
Vim	7.87746	8.65216	0.774697	0.0185417
Vkorc1	5.20482	4.6026	-0.602213	0.00528837
Vmac	3.18736	2.28021	-0.90715	0.0108621
Vmp1	5.43915	6.49809	1.05894	0.0294353
Vps29	4.52457	5.10001	0.57544	0.00848366
Vps33a	3.8996	4.37539	0.475793	0.0132329
Vsig10	0.420177	1.90962	1.48945	0.00334085
Vsig10l	1.37835	2.23797	0.859627	0.0448006
Wasl	3.67475	5.12402	1.44927	0.0124266
Wbp11	4.19582	4.47479	0.278977	0.0283988
Wdr19	1.51071	1.12437	-0.38634	0.0359959
Wdr25	2.02205	1.49107	-0.530977	0.0148723
Wdr59	2.81552	2.20634	-0.60918	0.0480371
Wdr6	3.40395	2.75181	-0.652137	0.0497586
Wdr60	1.35823	0.507347	-0.850883	0.0278303
Wdr76	2.00146	2.35844	0.35698	0.0284453
Wfikkn2	0.579883	1.38824	0.80836	0.0368656
Wisp3	0.44474	0.366957	-0.0777833	0.0195374
Wls	2.78524	5.06964	2.2844	0.0322534
Wnk3	0.251627	0.407517	0.15589	0.0260164
Wrb	2.99854	2.41585	-0.582697	0.0390166
Wwc2	0.235337	0.0811967	-0.15414	0.0410393
Xaf1	4.41179	5.96616	1.55437	0.0305701
Xcl1	1.61175	3.97349	2.36174	0.0326874
Xdh	3.24498	1.98778	-1.2572	0.00472633
Xlr3b	0.594813	0.41713	-0.177683	0.0317928
Yipf2	3.31241	2.6843	-0.628113	0.00981933
Ythdf1	4.68931	4.97423	0.284923	0.0212252
Zbed3	2.10344	1.25641	-0.847033	0.0495911
Zbtb10	1.88879	1.11434	-0.77445	0.0180725
Zbtb12	0.4737	0.9213	0.4476	0.0494006
Zc3h12b	1.12654	0.639793	-0.486743	0.0272914
Zc3h12c	2.34697	2.95991	0.612937	0.018923
Zcchc10	2.6208	3.33569	0.71489	0.00691668
Zcchc14	0.28453	0.59878	0.31425	0.0170238
Zdhhc1	1.10881	1.20796	0.09915	0.0446861
Zdhhc2	2.95358	4.09136	1.13778	0.0116305
Zfand3	4.16239	4.60081	0.438417	0.0131839
Zfhx3	0.23303	0.585673	0.352643	0.018975
Zfp1	5.21037	4.76396	-0.446413	0.0398903
Zfp266	3.82458	4.86148	1.03689	0.0173884
Zfp275	4.2466	3.96153	-0.285073	0.00908151
Zfp398	3.76453	3.73922	-0.0253067	0.0050587
Zfp408	4.46809	4.82784	0.359747	0.00962858
Zfp46	3.45856	3.32614	-0.132423	0.044814
Zfp513	3.07089	3.70261	0.631723	0.0369413
Zfp516	1.2417	0.166937	-1.07476	0.00148174
Zfp553	4.12119	3.48784	-0.633353	0.0362792
Zfp566	2.52596	1.87413	-0.651833	0.0212371
Zfp608	2.04225	0.83429	-1.20796	0.0337924
Zfp609	3.74805	3.40664	-0.341413	0.0495697
Zfp704	0.706227	1.06321	0.35698	0.0196958
Zfp706	3.63121	4.0171	0.38589	0.0264927
Zfp827	3.78043	2.66798	-1.11245	0.00763294
Zfp830	3.55208	3.43871	-0.113377	0.0347552
Zfp839	1.54599	2.01498	0.468993	0.0125739
Zfp871	5.99293	5.70173	-0.2912	0.0424818
Zfyve21	3.09616	1.65643	-1.43973	0.00570173
Zmynd8	5.44236	4.82764	-0.614717	0.0361921
Znf512b	3.66599	2.81353	-0.852463	0.0461336
Zscan29	4.8659	4.72379	-0.142107	0.0193776
Zswim5	1.5529	0.73115	-0.821753	0.0474589
Zxdb	1.28021	2.39627	1.11605	0.00516612
Zxdc	4.13448	4.65304	0.518563	0.03558
l7Rn6	4.85616	5.85063	0.994467	0.0256295
