# Supplementary material for: Normal Treg homeostasis and suppressive function require both FOXP1 and FOXP4
Source: JCI Insight. 2025 Aug 12;10(18):e195981. doi: 10.1172/jci.insight.195981 (PMC12487849; doi:10.1172/jci.insight.195981)
Supplement: Supporting data values [file jciinsight-10-195981-s125.xlsx]

## Sheet: Fig.1B
# of cells-SPL				# of cells-PLN
Crepos	P1 cKO	P4 cKO	cDKO	Crepos	P1 cKO	P4 cKO	cDKO
91	95	80	109	10.8	18.2	8.3	50.4
95	90	91	136	12.2	21.6	7.5	31.2
116	85	76	308	10.4	16.4	12.1	40.8
99	104	81	111	10.6	25.2	8.8	43.8
88	106	71	229	17	30.8	9.6	34
98	111	85	334	19.1	25.1	8.2	22.6
97		84	181	9.6		11.3	35.9
102		82	130	19.6		10.6	41.8
65		90	231	20.5		10.1	26.9
57		99	200	14.4		9.1	42.2
88		96	123	16		10.4	55.6
78		82	157	7.9		11.9	40.9
78				11.9			77*
71				12.3
79				9.6
80				8.6

## Sheet: Fig.1E
HGB	HGB	HCT	HCT	Anti-RBC IgMHCT	Anti-RBC IgMHCT
Crepos	cDKO	Crepos	cDKO	Crepos	cDKO
13.5	2	42.3	6.7	0.2	2.4
14.6	5.4	46.4	14.1	0.2	0.2
15.5	5.5	47.9	22.5	0.4	0.9
	14.7		50.9		4
					0.7
					1.3
					0.1

## Sheet: Fig.2A
IgG		IgG1		IgG2b+c		IgG3
Crepos	cDKO	Crepos	cDKO	Crepos	cDKO	Crepos	cDKO
2007	1860	334	335	124*	287	3913	0
2251	1596	514	829	50	123	8203	0
684	3160	245	1041	11	226	231	0
782	2612	312	739	14	129	424	794
1139	905	319	334	22	83	1073	1019
2467	618	635	152	34	36	941	0

## Sheet: Fig.2B
IgM		IgA
Crepos	cDKO	Crepos	cDKO
135	203	238	2561
81	130	1426	3386
34	419	105	2398
49	140	72	2109
33	193	1182	708
30	66	568	694

## Sheet: Fig.2E
GC#SPL
Crepos	cDKO
0.367889	2.36149
0.549733	1.59939
0.415224	1.45811
0.294191	1.2034
0.19785	1.71774
0.203747	1.12528
0.297162	0.680736
0.326275
0.242112

## Sheet: Fig.2F
PC#SPL
Crepos	cDKO
0.37028	1.82826
0.69983	1.04883
0.56933	3.46773
1.53641	2.8485
0.7695	4.94816
0.77887	2.62069
1.37484	1.74608
3.27199
1.63332

## Sheet: Fig.2H
SPL-TFH #
Crepos	cDKO
1.19483	7.58142
1.2521	4.00727
1.09736	4.74118
2.28536	1.75833
1.394	1.792
1.20027	6.42639
2.54124	3.74192
2.31
2.11536

## Sheet: Fig.2I
SPL-TFR #		SPL-TFH/TFR
Crepos	cDKO	Crepos	cDKO
0.11008	0.27468	11	28
0.07917	0.3472	16	12
0.10739	0.3278	10	14
0.18942	0.21241	12	8
0.0965	0.24416	14	7
0.08773	0.35603	14	18
0.36342	0.22064	7	17
0.26899		9
0.26936		8

## Sheet: Fig.3B
# of Treg-SPL				# of Treg-PLN
Crepos	P1 cKO	P4 cKO	cDKO	Crepos	P1 cKO	P4 cKO	cDKO
3	2.6	1.8	5.1	0.4	0.44	0.5	0.6
2.8	2.4	1.3	4.7	0.5	0.62	0.38	1.2
3.7	1.9	2.11	9.3	0.5	0.45	0.38	1.1
2.4	2.9	2.28	4.54	0.4	0.66	0.33	0.6
2.26	2.4	1.95	9.14	0.7	0.8	0.52	0.5
2.39	3	2.35		0.7	0.69	0.46	0.7
1.99		2.14	6.6	0.3		0.4	0.9
1.56		2.27	5.82	0.6		0.36	0.5
1.8		2.06	7.42	0.8		0.48	1
2.76		2.2	5.92	0.6		0.47	1.4
2.2		2.6	4.98	0.8			0.8
1.94		2.3	6.07	0.4			1.6
1.86				0.5
1.98				0.5
1.99				0.4
				0.4

## Sheet: Fig.3D
%Ki67-SPL		#of Ki67-SPL		%Ki67-PLN		#of Ki67-PLN
Crepos	cDKO	Crepos	cDKO	Crepos	cDKO	Crepos	cDKO
17.2	25.7	0.5	1.3	12.9	40	0.05	0.24
17.9	36	0.5	1.4	12.1	44.7	0.05	0.55
15.2	32.7	0.6	1.5	12.2	35.8	0.06	0.4
21	25.4	0.5	2.4	16.6	37.2	0.07	0.22
19.3	33.9	0.4	1.5	16.7	40.1	0.12	0.19
18.2	41.3	0.4	3.8	18.5	46.1	0.13	0.32
13.5	44.3	0.2	3	20.6	40.9	0.13	0.38
14.3	45.2	0.3	2	17.1	40.8	0.15	0.19
14.5	35	0.4	1.4	16.3	39.8	0.09	0.41
18.7	24.5	0.41	1.5	23.8	43.4	0.18	0.36
19.9	29.36	0.39	1.9	14	48	0.05	1.12*
20.3	30.6	0.38		22.2	45.5	0.103	0.71
17.8		0.35		20.4		0.096
24		0.48		18.2		0.081
				22.2		0.084

[truncated: 14 more sheets: Fig.4C, Fig.4G, Fig.5B, Fig.5C, Fig.5D, Fig.5E, Fig.5F, Fig.6B, Fig.6C, Fig.6E, Fig.7F, Fig.7G, Fig. 8, Table 1]
